# Supplementary material for: (E)-1-[4-(Prop-2-yn-1-yl­oxy)phen­yl]-3-(3,4,5-trimeth­oxy­phen­yl)prop-2-en-1-one
Source: Acta Crystallogr Sect E Struct Rep Online. 2010 Aug 11;66(Pt 9):o2261–2. doi: 10.1107/S1600536810031193 (PMC3007858; doi:10.1107/S1600536810031193)
Supplement: Supplementary file 1 [file e-66-o2261-sup1.cif]

##############################################################################
###                                                                        ###
###        Electronic paper (Acta Crystallographica Section E)             ###
###                                                                        ###
##############################################################################
#                                                                            #
# This CIF contains the data in a paper accepted for publication in Acta     #
# Crystallographica Section E. It conforms to the requirements of Notes      #
# for Authors for Section E, and has been peer reviewed under the auspices   #
# of the IUCr Commission on Journals.                                        #
#                                                                            #
# Full details of the Crystallographic Information File format               #
# are given in the paper "The Crystallographic Information File (CIF):       #
# a New Standard Archive File for Crystallography" by S. R. Hall, F. H.      #
# Allen and I. D. Brown [Acta Cryst. (1991), A47, 655-685].                  #
#                                                                            #
# The current version of the core CIF dictionary is obtainable from          #
# ftp://ftp.iucr.org/pub/cif_core.dic. The current version number is 2.4.    #
#                                                                            #
# Software is freely available for graphical display of the structure(s) in  #
# this CIF.  For information consult the CIF home page http://www.iucr.org/  #
# cif/home.html                                                              #
#                                                                            #
# This file may be used for bona fide research purposes within the           #
# scientific community so long as proper attribution is given to the journal # 
# article from which it was obtained.                                        #
#                                                                            #
##############################################################################
                                             
data_global
_audit_creation_method     SHELXL-97
_journal_date_recd_electronic     2010-07-12
_journal_date_accepted     2010-08-04
_journal_name_full     'Acta Crystallographica, Section E'
_journal_year     2010
_journal_volume     66
_journal_issue      9
_journal_page_first     o2261
_journal_page_last     o2262
_journal_paper_category     QO
_journal_coeditor_code     BT5297
_publ_contact_author_name     'A. SubbiahPandi'
_publ_contact_author_address
;
  Department of Physics
  Presidency College (Autonomous)
  Chennai- 600 005
  India
;
_publ_contact_author_email     'as_pandian59@yahoo.com'
_publ_contact_author_fax     '044 091 2854 4894'
_publ_contact_author_phone     '044 091 24471061'
_publ_section_title
;\
(<i>E</i>)-1-[4-(Prop-2-yn-1-yloxy)phenyl]-3-(3,4,5-trimethoxyphenyl)prop-2-en-\
1-one
;
loop_
    _publ_author_name
    _publ_author_address
    'S. Ranjith'
;
Department of Physics
Presidency College (Autonomous)
Chennai 600 005
India
;
    'A. Thirunarayanan'
;
Department of Organic Chemistry
University of Madras
Guindy Campus
Chennai 600 025
India
;
    'S. Raja'
;
Department of Organic Chemistry
University of Madras
Guindy Campus
Chennai 600 025
India
;
    'P. Rajakumar'
;
Department of Organic Chemistry
University of Madras
Guindy Campus
Chennai 600 025
India
;
    'A. SubbiahPandi'
;
Department of Physics
Presidency College (Autonomous)
Chennai 600 005
India
;
data_I
_audit_creation_method     SHELXL-97
_chemical_name_systematic
;
(<i>E</i>)-1-[4-(Prop-2-yn-1-yloxy)phenyl]-3-(3,4,5-trimethoxyphenyl)prop-
2-en-1-one
;
_chemical_name_common     ?
_chemical_formula_moiety     'C21 H20 O5'
_chemical_formula_sum     'C21 H20 O5'
_chemical_formula_iupac     'C21 H20 O5'
_chemical_formula_weight     352.37
_chemical_melting_point     ?
_symmetry_cell_setting     monoclinic
_symmetry_space_group_name_H-M     'P 21/n'
_symmetry_space_group_name_Hall     '-P 2yn'
loop_
    _symmetry_equiv_pos_as_xyz
    'x, y, z'
    '-x+1/2, y+1/2, -z+1/2'
    '-x, -y, -z'
    'x-1/2, -y-1/2, z-1/2'
_cell_length_a     11.6344(8)
_cell_length_b     11.5970(7)
_cell_length_c     14.4169(12)
_cell_angle_alpha     90.00
_cell_angle_beta     107.763(5)
_cell_angle_gamma     90.00
_cell_volume     1852.5(2)
_cell_formula_units_Z     4
_cell_measurement_reflns_used     4556
_cell_measurement_theta_min     2.0
_cell_measurement_theta_max     28.3
_cell_measurement_temperature     293(2)
_exptl_crystal_description     'Block'
_exptl_crystal_colour     'white crystalline'
_exptl_crystal_size_max     0.25
_exptl_crystal_size_mid     0.22
_exptl_crystal_size_min     0.19
_exptl_crystal_density_diffrn     1.263
_exptl_crystal_density_meas     ?
_exptl_crystal_density_method     'not measured'
_exptl_crystal_F_000     744
_exptl_absorpt_coefficient_mu     0.090
_exptl_absorpt_correction_type     multi-scan
_exptl_absorpt_process_details     '(SADABS; Sheldrick, 1996)'
_exptl_absorpt_correction_T_min     0.981
_exptl_absorpt_correction_T_max     0.985
_exptl_special_details
;
;
_diffrn_ambient_temperature     293(2)
_diffrn_radiation_type     MoK\a
_diffrn_radiation_wavelength     0.71073
_diffrn_radiation_source     'fine-focus sealed tube'
_diffrn_radiation_monochromator     graphite
_diffrn_measurement_device_type
                                'Bruker APEXII CCD area-detector diffractometer'
_diffrn_measurement_method     '\w and \f scans'
_diffrn_detector_area_resol_mean     ?
_diffrn_reflns_number     17592
_diffrn_reflns_av_R_equivalents     0.0225
_diffrn_reflns_av_sigmaI/netI     0.0199
_diffrn_reflns_theta_min     1.98
_diffrn_reflns_theta_max     28.26
_diffrn_reflns_theta_full     25.00
_diffrn_measured_fraction_theta_max     0.993
_diffrn_measured_fraction_theta_full     1.000
_diffrn_reflns_limit_h_min     -13
_diffrn_reflns_limit_h_max     15
_diffrn_reflns_limit_k_min     -13
_diffrn_reflns_limit_k_max     15
_diffrn_reflns_limit_l_min     -19
_diffrn_reflns_limit_l_max     14
_diffrn_standards_number     ?
_diffrn_standards_interval_count     ?
_diffrn_standards_interval_time     ?
_diffrn_standards_decay_%     ?
_refine_special_details
;
Refinement of <i>F</i>^2^ against ALL reflections. The weighted <i>R</i>-factor
<i>wR</i> and goodness of fit <i>S</i> are based on <i>F</i>^2^, conventional
<i>R</i>-factors <i>R</i> are based on <i>F</i>, with <i>F</i> set to zero for
negative <i>F</i>^2^. The threshold expression of <i>F</i>^2^ >
\s(<i>F</i>^2^) is used only for calculating <i>R</i>-factors(gt) <i>etc</i>.
and is not relevant to the choice of reflections for refinement.
<i>R</i>-factors based on <i>F</i>^2^ are statistically about twice as large
as those based on <i>F</i>, and <i>R</i>- factors based on ALL data will be
even larger.
;
_reflns_number_total     4556
_reflns_number_gt     3382
_reflns_threshold_expression     I>2\s(I)
_refine_ls_structure_factor_coef     Fsqd
_refine_ls_matrix_type     full
_refine_ls_R_factor_all     0.0596
_refine_ls_R_factor_gt     0.0429
_refine_ls_wR_factor_gt     0.1153
_refine_ls_wR_factor_ref     0.1280
_refine_ls_goodness_of_fit_ref     1.028
_refine_ls_restrained_S_all     1.028
_refine_ls_number_reflns     4556
_refine_ls_number_parameters     242
_refine_ls_number_restraints     0
_refine_ls_hydrogen_treatment     mixed
_refine_ls_weighting_scheme     calc
_refine_ls_weighting_details
         'calc w=1/[\s^2^(Fo^2^)+(0.0610P)^2^+0.3720P] where P=(Fo^2^+2Fc^2^)/3'
_atom_sites_solution_hydrogens     geom
_atom_sites_solution_primary     direct
_atom_sites_solution_secondary     difmap
_refine_ls_shift/su_max     0.000
_refine_ls_shift/su_mean     0.000
_refine_diff_density_max     0.230
_refine_diff_density_min     -0.185
_refine_ls_extinction_method     none
_refine_ls_extinction_coef     ?
loop_
    _atom_type_symbol
    _atom_type_description
    _atom_type_scat_dispersion_real
    _atom_type_scat_dispersion_imag
    _atom_type_scat_source
    'C' 'C' 0.0033 0.0016
                         'International Tables Vol C Tables 4.2.6.8 and 6.1.1.4'
    'H' 'H' 0.0000 0.0000
                         'International Tables Vol C Tables 4.2.6.8 and 6.1.1.4'
    'O' 'O' 0.0106 0.0060
                         'International Tables Vol C Tables 4.2.6.8 and 6.1.1.4'
_computing_data_collection     'APEX2 (Bruker, 2004)'
_computing_cell_refinement     'SAINT (Bruker, 2004)'
_computing_data_reduction     'SAINT (Bruker, 2004)'
_computing_structure_solution     'SHELXS97 (Sheldrick, 2008)'
_computing_structure_refinement     'SHELXL97 (Sheldrick, 2008)'
_computing_molecular_graphics     'ORTEP-3 (Farrugia, 1997)'
_computing_publication_material
                           'SHELXL97 (Sheldrick, 2008) and  PLATON (Spek, 2009)'
loop_
    _atom_site_type_symbol
    _atom_site_label
    _atom_site_fract_x
    _atom_site_fract_y
    _atom_site_fract_z
    _atom_site_U_iso_or_equiv
    _atom_site_adp_type
    _atom_site_calc_flag
    _atom_site_refinement_flags
    _atom_site_occupancy
    _atom_site_disorder_assembly
    _atom_site_disorder_group
    C C1 0.66574(17) 0.75233(16) 0.97300(13) 0.0626(4) Uani d . 1 . .
    C C2 0.62260(15) 0.70881(13) 0.89685(11) 0.0515(4) Uani d . 1 . .
    C C3 0.56205(15) 0.65629(13) 0.80251(11) 0.0537(4) Uani d . 1 . .
    H H3A 0.4755 0.6554 0.7911 0.064 Uiso calc R 1 . .
    H H3B 0.5786 0.7004 0.7509 0.064 Uiso calc R 1 . .
    C C4 0.55619(14) 0.47568(12) 0.72216(9) 0.0448(3) Uani d . 1 . .
    C C5 0.46132(14) 0.51032(13) 0.64241(10) 0.0475(3) Uani d . 1 . .
    H H5 0.4257 0.5822 0.6419 0.057 Uiso calc R 1 . .
    C C6 0.42044(13) 0.43671(13) 0.56392(10) 0.0466(3) Uani d . 1 . .
    H H6 0.3566 0.4598 0.5107 0.056 Uiso calc R 1 . .
    C C7 0.47225(12) 0.32897(12) 0.56250(10) 0.0413(3) Uani d . 1 . .
    C C8 0.56578(14) 0.29515(13) 0.64418(11) 0.0496(4) Uani d . 1 . .
    H H8 0.6010 0.2230 0.6450 0.059 Uiso calc R 1 . .
    C C9 0.60697(15) 0.36650(13) 0.72363(11) 0.0525(4) Uani d . 1 . .
    H H9 0.6684 0.3421 0.7781 0.063 Uiso calc R 1 . .
    C C10 0.42741(13) 0.25699(12) 0.47322(10) 0.0437(3) Uani d . 1 . .
    C C11 0.50561(13) 0.16440(12) 0.45563(10) 0.0440(3) Uani d . 1 . .
    H H11 0.5799 0.1498 0.5016 0.053 Uiso calc R 1 . .
    C C12 0.47078(13) 0.10202(11) 0.37496(10) 0.0433(3) Uani d . 1 . .
    H H12 0.3920 0.1139 0.3355 0.052 Uiso calc R 1 . .
    C C13 0.54076(12) 0.01680(11) 0.34013(9) 0.0385(3) Uani d . 1 . .
    C C14 0.49568(12) -0.01780(11) 0.24300(10) 0.0411(3) Uani d . 1 . .
    H H14 0.4206 0.0082 0.2047 0.049 Uiso calc R 1 . .
    C C15 0.56300(12) -0.09099(11) 0.20353(9) 0.0384(3) Uani d . 1 . .
    C C16 0.67466(12) -0.13097(11) 0.26139(9) 0.0373(3) Uani d . 1 . .
    C C17 0.71902(12) -0.09784(11) 0.35925(9) 0.0378(3) Uani d . 1 . .
    C C18 0.65216(12) -0.02431(11) 0.39853(9) 0.0389(3) Uani d . 1 . .
    H H18 0.6814 -0.0024 0.4636 0.047 Uiso calc R 1 . .
    C C19 0.41300(14) -0.09359(15) 0.04783(11) 0.0557(4) Uani d . 1 . .
    H H19A 0.3518 -0.1213 0.0743 0.084 Uiso calc R 1 . .
    H H19B 0.3999 -0.1253 -0.0161 0.084 Uiso calc R 1 . .
    H H19C 0.4094 -0.0110 0.0438 0.084 Uiso calc R 1 . .
    C C20 0.73073(19) -0.32061(14) 0.24124(15) 0.0709(5) Uani d . 1 . .
    H H20A 0.7478 -0.3316 0.3101 0.106 Uiso calc R 1 . .
    H H20B 0.7867 -0.3647 0.2186 0.106 Uiso calc R 1 . .
    H H20C 0.6499 -0.3457 0.2083 0.106 Uiso calc R 1 . .
    C C21 0.88002(15) -0.10781(15) 0.50787(11) 0.0560(4) Uani d . 1 . .
    H H21A 0.8881 -0.0254 0.5118 0.084 Uiso calc R 1 . .
    H H21B 0.9580 -0.1428 0.5342 0.084 Uiso calc R 1 . .
    H H21C 0.8280 -0.1327 0.5445 0.084 Uiso calc R 1 . .
    O O1 0.60592(11) 0.54149(9) 0.80317(7) 0.0595(3) Uani d . 1 . .
    O O2 0.33027(10) 0.27793(11) 0.41288(9) 0.0656(3) Uani d . 1 . .
    O O3 0.52865(9) -0.12805(9) 0.10934(7) 0.0508(3) Uani d . 1 . .
    O O4 0.74235(9) -0.20129(9) 0.22148(7) 0.0471(3) Uani d . 1 . .
    O O5 0.82941(9) -0.14134(9) 0.40858(7) 0.0513(3) Uani d . 1 . .
    H H1 0.6977(17) 0.7866(17) 1.0333(15) 0.081(6) Uiso d . 1 . .
loop_
    _atom_site_aniso_label
    _atom_site_aniso_U_11
    _atom_site_aniso_U_22
    _atom_site_aniso_U_33
    _atom_site_aniso_U_12
    _atom_site_aniso_U_13
    _atom_site_aniso_U_23
    C1 0.0697(11) 0.0595(10) 0.0548(10) 0.0012(8) 0.0136(8) -0.0162(8)
    C2 0.0608(9) 0.0438(8) 0.0507(8) 0.0022(7) 0.0183(7) -0.0053(6)
    C3 0.0695(10) 0.0430(8) 0.0446(8) 0.0057(7) 0.0114(7) -0.0059(6)
    C4 0.0563(8) 0.0421(7) 0.0354(6) 0.0020(6) 0.0133(6) -0.0037(5)
    C5 0.0540(8) 0.0393(7) 0.0469(7) 0.0079(6) 0.0120(6) -0.0060(6)
    C6 0.0440(8) 0.0470(8) 0.0461(7) 0.0050(6) 0.0098(6) -0.0068(6)
    C7 0.0416(7) 0.0409(7) 0.0447(7) -0.0006(6) 0.0182(6) -0.0073(6)
    C8 0.0623(9) 0.0397(7) 0.0478(8) 0.0110(7) 0.0185(7) -0.0008(6)
    C9 0.0627(9) 0.0499(8) 0.0403(7) 0.0129(7) 0.0085(7) -0.0003(6)
    C10 0.0413(7) 0.0422(7) 0.0507(8) -0.0013(6) 0.0185(6) -0.0099(6)
    C11 0.0436(7) 0.0417(7) 0.0489(7) 0.0035(6) 0.0176(6) -0.0060(6)
    C12 0.0442(7) 0.0384(7) 0.0506(7) 0.0023(6) 0.0195(6) -0.0047(6)
    C13 0.0439(7) 0.0328(6) 0.0431(7) -0.0010(5) 0.0198(6) -0.0042(5)
    C14 0.0397(7) 0.0394(7) 0.0439(7) 0.0017(6) 0.0125(6) -0.0047(5)
    C15 0.0436(7) 0.0360(6) 0.0361(6) -0.0032(5) 0.0130(5) -0.0056(5)
    C16 0.0440(7) 0.0315(6) 0.0398(6) 0.0017(5) 0.0179(5) -0.0037(5)
    C17 0.0442(7) 0.0322(6) 0.0377(6) 0.0022(5) 0.0134(5) 0.0011(5)
    C18 0.0494(8) 0.0360(6) 0.0334(6) 0.0003(5) 0.0158(5) -0.0031(5)
    C19 0.0524(9) 0.0623(10) 0.0454(8) -0.0042(7) 0.0047(7) -0.0069(7)
    C20 0.0933(14) 0.0419(9) 0.0845(13) 0.0139(9) 0.0375(11) -0.0095(8)
    C21 0.0565(9) 0.0602(9) 0.0436(8) 0.0056(8) 0.0038(7) -0.0048(7)
    O1 0.0829(8) 0.0467(6) 0.0391(5) 0.0131(5) 0.0040(5) -0.0076(4)
    O2 0.0459(6) 0.0703(8) 0.0715(8) 0.0109(5) 0.0043(5) -0.0307(6)
    O3 0.0498(6) 0.0608(6) 0.0380(5) 0.0056(5) 0.0077(4) -0.0136(4)
    O4 0.0528(6) 0.0460(6) 0.0470(5) 0.0071(4) 0.0218(4) -0.0092(4)
    O5 0.0522(6) 0.0549(6) 0.0414(5) 0.0158(5) 0.0063(4) -0.0068(4)
_geom_special_details
;
All e.s.d.'s (except the e.s.d. in the dihedral angle between two l.s. planes)
are estimated using the full covariance matrix. The cell e.s.d.'s are taken
into account individually in the estimation of e.s.d.'s in distances, angles
and torsion angles; correlations between e.s.d.'s in cell parameters are only
used when they are defined by crystal symmetry. An approximate (isotropic)
treatment of cell e.s.d.'s is used for estimating e.s.d.'s involving l.s.
planes.
;
loop_
    _geom_bond_atom_site_label_1
    _geom_bond_atom_site_label_2
    _geom_bond_site_symmetry_2
    _geom_bond_distance
    _geom_bond_publ_flag
    C1 C2 . 1.173(2) ?
    C1 H1 . 0.92(2) ?
    C2 C3 . 1.460(2) ?
    C3 O1 . 1.4248(18) ?
    C3 H3A . 0.9700 ?
    C3 H3B . 0.9700 ?
    C4 O1 . 1.3670(16) ?
    C4 C5 . 1.388(2) ?
    C4 C9 . 1.395(2) ?
    C5 C6 . 1.3810(19) ?
    C5 H5 . 0.9300 ?
    C6 C7 . 1.3901(19) ?
    C6 H6 . 0.9300 ?
    C7 C8 . 1.394(2) ?
    C7 C10 . 1.4886(18) ?
    C8 C9 . 1.375(2) ?
    C8 H8 . 0.9300 ?
    C9 H9 . 0.9300 ?
    C10 O2 . 1.2220(18) ?
    C10 C11 . 1.4784(18) ?
    C11 C12 . 1.3239(19) ?
    C11 H11 . 0.9300 ?
    C12 C13 . 1.4632(17) ?
    C12 H12 . 0.9300 ?
    C13 C14 . 1.3960(18) ?
    C13 C18 . 1.3965(19) ?
    C14 C15 . 1.3890(18) ?
    C14 H14 . 0.9300 ?
    C15 O3 . 1.3628(15) ?
    C15 C16 . 1.3918(19) ?
    C16 O4 . 1.3758(15) ?
    C16 C17 . 1.4001(17) ?
    C17 O5 . 1.3610(16) ?
    C17 C18 . 1.3862(17) ?
    C18 H18 . 0.9300 ?
    C19 O3 . 1.4242(18) ?
    C19 H19A . 0.9600 ?
    C19 H19B . 0.9600 ?
    C19 H19C . 0.9600 ?
    C20 O4 . 1.428(2) ?
    C20 H20A . 0.9600 ?
    C20 H20B . 0.9600 ?
    C20 H20C . 0.9600 ?
    C21 O5 . 1.4256(17) ?
    C21 H21A . 0.9600 ?
    C21 H21B . 0.9600 ?
    C21 H21C . 0.9600 ?
loop_
    _geom_angle_atom_site_label_1
    _geom_angle_atom_site_label_2
    _geom_angle_atom_site_label_3
    _geom_angle_site_symmetry_1
    _geom_angle_site_symmetry_3
    _geom_angle
    _geom_angle_publ_flag
    C2 C1 H1 . . 178.4(12) ?
    C1 C2 C3 . . 176.70(18) ?
    O1 C3 C2 . . 108.27(12) ?
    O1 C3 H3A . . 110.0 ?
    C2 C3 H3A . . 110.0 ?
    O1 C3 H3B . . 110.0 ?
    C2 C3 H3B . . 110.0 ?
    H3A C3 H3B . . 108.4 ?
    O1 C4 C5 . . 124.63(13) ?
    O1 C4 C9 . . 115.27(12) ?
    C5 C4 C9 . . 120.09(13) ?
    C6 C5 C4 . . 119.20(13) ?
    C6 C5 H5 . . 120.4 ?
    C4 C5 H5 . . 120.4 ?
    C5 C6 C7 . . 121.68(13) ?
    C5 C6 H6 . . 119.2 ?
    C7 C6 H6 . . 119.2 ?
    C6 C7 C8 . . 118.08(12) ?
    C6 C7 C10 . . 118.53(13) ?
    C8 C7 C10 . . 123.37(12) ?
    C9 C8 C7 . . 121.21(13) ?
    C9 C8 H8 . . 119.4 ?
    C7 C8 H8 . . 119.4 ?
    C8 C9 C4 . . 119.68(14) ?
    C8 C9 H9 . . 120.2 ?
    C4 C9 H9 . . 120.2 ?
    O2 C10 C11 . . 120.41(12) ?
    O2 C10 C7 . . 120.54(12) ?
    C11 C10 C7 . . 118.94(12) ?
    C12 C11 C10 . . 120.54(13) ?
    C12 C11 H11 . . 119.7 ?
    C10 C11 H11 . . 119.7 ?
    C11 C12 C13 . . 128.12(13) ?
    C11 C12 H12 . . 115.9 ?
    C13 C12 H12 . . 115.9 ?
    C14 C13 C18 . . 120.15(12) ?
    C14 C13 C12 . . 117.40(12) ?
    C18 C13 C12 . . 122.34(12) ?
    C15 C14 C13 . . 120.02(12) ?
    C15 C14 H14 . . 120.0 ?
    C13 C14 H14 . . 120.0 ?
    O3 C15 C14 . . 124.77(12) ?
    O3 C15 C16 . . 115.37(11) ?
    C14 C15 C16 . . 119.86(12) ?
    O4 C16 C15 . . 119.71(11) ?
    O4 C16 C17 . . 120.13(12) ?
    C15 C16 C17 . . 120.15(11) ?
    O5 C17 C18 . . 124.90(11) ?
    O5 C17 C16 . . 115.08(11) ?
    C18 C17 C16 . . 120.01(12) ?
    C17 C18 C13 . . 119.80(11) ?
    C17 C18 H18 . . 120.1 ?
    C13 C18 H18 . . 120.1 ?
    O3 C19 H19A . . 109.5 ?
    O3 C19 H19B . . 109.5 ?
    H19A C19 H19B . . 109.5 ?
    O3 C19 H19C . . 109.5 ?
    H19A C19 H19C . . 109.5 ?
    H19B C19 H19C . . 109.5 ?
    O4 C20 H20A . . 109.5 ?
    O4 C20 H20B . . 109.5 ?
    H20A C20 H20B . . 109.5 ?
    O4 C20 H20C . . 109.5 ?
    H20A C20 H20C . . 109.5 ?
    H20B C20 H20C . . 109.5 ?
    O5 C21 H21A . . 109.5 ?
    O5 C21 H21B . . 109.5 ?
    H21A C21 H21B . . 109.5 ?
    O5 C21 H21C . . 109.5 ?
    H21A C21 H21C . . 109.5 ?
    H21B C21 H21C . . 109.5 ?
    C4 O1 C3 . . 117.30(11) ?
    C15 O3 C19 . . 117.78(11) ?
    C16 O4 C20 . . 112.95(12) ?
    C17 O5 C21 . . 117.28(11) ?
loop_
    _geom_torsion_atom_site_label_1
    _geom_torsion_atom_site_label_2
    _geom_torsion_atom_site_label_3
    _geom_torsion_atom_site_label_4
    _geom_torsion_site_symmetry_1
    _geom_torsion_site_symmetry_2
    _geom_torsion_site_symmetry_3
    _geom_torsion_site_symmetry_4
    _geom_torsion
    _geom_torsion_publ_flag
    O1 C4 C5 C6 . . . . 178.74(14) ?
    C9 C4 C5 C6 . . . . -1.7(2) ?
    C4 C5 C6 C7 . . . . -0.3(2) ?
    C5 C6 C7 C8 . . . . 1.6(2) ?
    C5 C6 C7 C10 . . . . -176.90(14) ?
    C6 C7 C8 C9 . . . . -0.8(2) ?
    C10 C7 C8 C9 . . . . 177.62(14) ?
    C7 C8 C9 C4 . . . . -1.3(2) ?
    O1 C4 C9 C8 . . . . -177.92(14) ?
    C5 C4 C9 C8 . . . . 2.5(2) ?
    C6 C7 C10 O2 . . . . -17.5(2) ?
    C8 C7 C10 O2 . . . . 164.17(15) ?
    C6 C7 C10 C11 . . . . 158.74(13) ?
    C8 C7 C10 C11 . . . . -19.6(2) ?
    O2 C10 C11 C12 . . . . -0.9(2) ?
    C7 C10 C11 C12 . . . . -177.07(13) ?
    C10 C11 C12 C13 . . . . 172.41(13) ?
    C11 C12 C13 C14 . . . . -165.06(14) ?
    C11 C12 C13 C18 . . . . 11.1(2) ?
    C18 C13 C14 C15 . . . . -1.6(2) ?
    C12 C13 C14 C15 . . . . 174.59(12) ?
    C13 C14 C15 O3 . . . . -178.61(13) ?
    C13 C14 C15 C16 . . . . 0.9(2) ?
    O3 C15 C16 O4 . . . . 1.05(18) ?
    C14 C15 C16 O4 . . . . -178.49(12) ?
    O3 C15 C16 C17 . . . . 179.73(12) ?
    C14 C15 C16 C17 . . . . 0.2(2) ?
    O4 C16 C17 O5 . . . . -0.82(18) ?
    C15 C16 C17 O5 . . . . -179.50(12) ?
    O4 C16 C17 C18 . . . . 178.14(12) ?
    C15 C16 C17 C18 . . . . -0.53(19) ?
    O5 C17 C18 C13 . . . . 178.66(12) ?
    C16 C17 C18 C13 . . . . -0.19(19) ?
    C14 C13 C18 C17 . . . . 1.3(2) ?
    C12 C13 C18 C17 . . . . -174.75(12) ?
    C5 C4 O1 C3 . . . . -4.2(2) ?
    C9 C4 O1 C3 . . . . 176.24(14) ?
    C2 C3 O1 C4 . . . . 177.33(13) ?
    C14 C15 O3 C19 . . . . -3.0(2) ?
    C16 C15 O3 C19 . . . . 177.52(12) ?
    C15 C16 O4 C20 . . . . -98.73(16) ?
    C17 C16 O4 C20 . . . . 82.59(17) ?
    C18 C17 O5 C21 . . . . -0.5(2) ?
    C16 C17 O5 C21 . . . . 178.43(12) ?
loop_
    _geom_hbond_atom_site_label_D
    _geom_hbond_atom_site_label_H
    _geom_hbond_atom_site_label_A
    _geom_hbond_site_symmetry_A
    _geom_hbond_distance_DH
    _geom_hbond_distance_HA
    _geom_hbond_distance_DA
    _geom_hbond_angle_DHA
    C12 H12 O2 1 0.93 2.42 2.7710(19) 102
    C19 H19A O2 2_545 0.96 2.48 3.396(2) 161
    C20 H20B Cg1 2_645 0.96 2.61 3.487(2) 152
