# Supplementary material for: (E)-1-[4-(Prop-2-yn-1-yl­oxy)phen­yl]-3-(3,4,5-trimeth­oxy­phen­yl)prop-2-en-1-one
Source: Acta Crystallogr Sect E Struct Rep Online. 2010 Aug 11;66(Pt 9):o2261–2. doi: 10.1107/S1600536810031193 (PMC3007858; doi:10.1107/S1600536810031193)
Supplement: Supplementary file 2 [file e-66-o2261-Isup2.hkl]

#
# h,k,l, Fc-squared, Fo-squared, sigma(Fo-squared) and status flag
#
data_I
_shelx_title ' ssmoran1_0m in P2(1)/n'
_shelx_refln_list_code          4
_shelx_F_calc_maximum      178.50
_exptl_crystal_F_000       744.00
_reflns_d_resolution_high  0.7506
 
loop_
 _symmetry_equiv_pos_as_xyz
 'x, y, z'
 '-x+1/2, y+1/2, -z+1/2'
 '-x, -y, -z'
 'x-1/2, -y-1/2, z-1/2'
 
_cell_length_a    11.6344
_cell_length_b    11.5970
_cell_length_c    14.4169
_cell_angle_alpha  90.000
_cell_angle_beta  107.763
_cell_angle_gamma  90.000
 
_shelx_F_squared_multiplier     1.000
 
loop_
 _refln_index_h
 _refln_index_k
 _refln_index_l
 _refln_F_squared_calc
 _refln_F_squared_meas
 _refln_F_squared_sigma
 _refln_observed_status
   2   0   0    14504.09    14745.92    174.69 o
   4   0   0       13.73       14.11      0.70 o
   6   0   0        3.45       -0.50      0.50 o
   8   0   0      145.37      149.56      6.49 o
  10   0   0      111.21      108.72      4.59 o
  12   0   0       74.67       69.75      8.60 o
  14   0   0        6.82        4.87      3.57 o
   1   1   0        6.43       10.42      0.65 o
   2   1   0     4666.18     5015.52     47.00 o
   3   1   0     1859.91     1989.35     16.75 o
   4   1   0      108.55      118.95      1.79 o
   5   1   0     3243.45     3502.18     26.30 o
   6   1   0     1111.63     1233.03     12.37 o
   7   1   0      116.39      129.99      2.14 o
   8   1   0      134.96      130.55      2.65 o
   9   1   0       13.80       11.50      1.32 o
  10   1   0        7.09        5.87      1.25 o
  11   1   0        0.12       -0.28      1.55 o
  12   1   0        7.25        6.87      1.70 o
  13   1   0       21.46       20.69      2.54 o
  14   1   0       13.48        9.14      2.31 o
   0   2   0       18.28       30.05      1.14 o
   1   2   0     3280.93     3570.80     28.67 o
   2   2   0     8031.16     8429.86     67.85 o
   3   2   0      109.03      106.73      1.69 o
   4   2   0       46.60       39.03      1.01 o
   5   2   0        0.91        0.46      0.35 o
   6   2   0       37.53       41.65      1.12 o
   7   2   0      472.56      501.19      5.90 o
   8   2   0        0.37       -0.66      0.89 o
   9   2   0       87.06       91.67      3.28 o
  10   2   0        5.34        3.92      1.32 o
  11   2   0        0.55       -0.79      1.25 o
  12   2   0       60.62       65.82      3.49 o
  13   2   0        0.39       -0.60      1.92 o
  14   2   0        2.80        3.73      2.75 o
   1   3   0      938.41     1005.39      7.79 o
   2   3   0     1177.63     1155.08     11.68 o
   3   3   0     1624.28     1655.37     14.13 o
   4   3   0      880.22      878.06      9.43 o
   5   3   0        0.06        0.86      0.42 o
   6   3   0      483.08      524.32      5.19 o
   7   3   0      104.81      104.91      2.07 o
   8   3   0        0.45        1.63      0.93 o
   9   3   0       48.64       48.73      2.83 o
  10   3   0       32.05       27.50      2.28 o
  11   3   0        0.11       -0.84      1.43 o
  12   3   0        2.31        2.62      1.66 o
  13   3   0        0.19       -1.94      1.94 o
  14   3   0        0.11        2.79      2.57 o
   0   4   0      371.90      377.06      4.56 o
   1   4   0       88.69       99.72      2.62 o
   2   4   0        0.41        4.16      0.82 o
   3   4   0       21.67       29.61      0.93 o
   4   4   0       52.04       54.38      1.22 o
   5   4   0        0.03        2.58      0.44 o
   6   4   0       19.64       20.76      1.04 o
   7   4   0      372.86      393.05      7.40 o
   8   4   0       15.72       17.07      1.60 o
   9   4   0      139.50      138.53      7.34 o
  10   4   0       84.08       76.91      7.50 o
  11   4   0       21.73       15.04      2.75 o
  12   4   0        5.69        9.34      2.86 o
  13   4   0       16.10       28.36      3.90 o
  14   4   0        7.72        4.45      3.09 o
   1   5   0     2991.57     3095.45     22.92 o
   2   5   0     2868.30     2969.12     22.01 o
   3   5   0       88.62      110.93      2.03 o
   4   5   0      730.18      711.61      7.20 o
   5   5   0        1.16        2.11      0.52 o
   6   5   0      850.10      788.59     10.14 o
   7   5   0      540.54      530.76      9.33 o
   8   5   0      108.10      105.36      3.42 o
   9   5   0      147.01      147.86      4.20 o
  10   5   0      157.92      154.17      4.36 o
  11   5   0       19.53       13.73      2.98 o
  12   5   0        5.64        2.32      2.40 o
  13   5   0        6.56        5.85      5.19 o
   0   6   0      925.12     1147.98     12.16 o
   1   6   0     1689.83     1747.63     13.62 o
   2   6   0      443.79      481.29      4.21 o
   3   6   0     1093.54     1161.87     10.92 o
   4   6   0     1067.06     1064.82     10.26 o
   5   6   0      370.83      367.07      4.61 o
   6   6   0      344.10      329.29      7.49 o
   7   6   0       79.32       73.04      2.98 o
   8   6   0       85.60       78.49      4.43 o
   9   6   0        2.37        1.68      1.62 o
  10   6   0        6.46        3.60      1.68 o
  11   6   0       85.87      100.93      5.62 o
  12   6   0        0.26       -2.11      2.76 o
  13   6   0       31.55       27.33      4.11 o
   1   7   0      272.64      267.88      2.97 o
   2   7   0       13.88       13.49      0.69 o
   3   7   0        2.54        1.30      1.12 o
   4   7   0       49.50       45.76      1.69 o
   5   7   0        5.89        4.01      0.87 o
   6   7   0     1028.04     1001.54     12.76 o
   7   7   0      182.78      182.46      5.38 o
   8   7   0      127.72      116.41      3.91 o
   9   7   0        0.10       -1.60      1.60 o
  10   7   0       12.53       17.67      2.24 o
  11   7   0       34.68       42.50      4.28 o
  12   7   0        0.00        0.35      3.24 o
  13   7   0        4.77        3.24      3.89 o
   0   8   0      775.75      756.15      9.17 o
   1   8   0        9.33       16.03      0.85 o
   2   8   0      213.75      210.15      3.45 o
   3   8   0        1.48        0.82      0.74 o
   4   8   0       46.64       44.87      1.71 o
   5   8   0     1018.40      983.63     10.26 o
   6   8   0      481.40      485.62      8.03 o
   7   8   0        9.99        5.72      1.66 o
   8   8   0       83.14       84.38      3.57 o
   9   8   0       37.16       41.74      2.73 o
  10   8   0        4.69        2.94      1.85 o
  11   8   0       30.72       34.93      2.98 o
  12   8   0        1.53       -1.95      2.52 o
   1   9   0      254.50      265.97      4.25 o
   2   9   0        1.54        1.27      0.69 o
   3   9   0       32.49       29.45      1.57 o
   4   9   0       11.40       11.28      1.21 o
   5   9   0       52.13       45.84      2.57 o
   6   9   0       85.36       86.59      3.52 o
   7   9   0      115.74      108.04      6.57 o
   8   9   0        0.01       -1.44      1.80 o
   9   9   0        0.59       -0.22      1.55 o
  10   9   0       74.28       79.25      5.64 o
  11   9   0        1.17       -0.95      1.88 o
   0  10   0      111.89      108.68      5.19 o
   1  10   0      188.12      182.52      3.50 o
   2  10   0        0.63       -0.88      0.88 o
   3  10   0       32.95       29.06      2.29 o
   4  10   0      149.60      164.25      4.17 o
   5  10   0        8.99        6.86      1.80 o
   6  10   0       86.40       77.07      6.23 o
   7  10   0       37.95       36.77      2.70 o
   8  10   0       27.52       27.65      2.56 o
   9  10   0       20.66       23.05      2.55 o
  10  10   0       20.65       30.24      2.95 o
  11  10   0        0.35        1.95      2.04 o
   1  11   0      187.32      178.64      6.49 o
   2  11   0       43.95       44.50      3.84 o
   3  11   0       11.73       11.00      1.36 o
   4  11   0      372.02      359.97      5.65 o
   5  11   0       41.96       46.42      2.81 o
   6  11   0       55.37       57.00      3.85 o
   7  11   0       17.91       15.86      2.24 o
   8  11   0        0.11        1.55      1.80 o
   9  11   0        0.08        1.87      1.88 o
  10  11   0        9.13       11.80      2.48 o
   0  12   0        0.10       -1.62      1.95 o
   1  12   0       46.35       39.58      2.75 o
   2  12   0       96.09       89.85      3.88 o
   3  12   0       48.35       41.77      2.41 o
   4  12   0      127.27      125.73     11.84 o
   5  12   0       24.69       24.56      2.48 o
   6  12   0        0.63        1.99      1.92 o
   7  12   0        0.44        1.12      1.72 o
   8  12   0       18.00       16.36      2.62 o
   9  12   0        0.03       -2.44      3.94 o
   1  13   0        0.78        1.21      1.71 o
   2  13   0        1.46        1.08      1.71 o
   3  13   0        0.43        2.88      1.71 o
   4  13   0        6.39        4.87      2.92 o
   5  13   0       20.10       19.06      2.88 o
   6  13   0        3.77        2.22      2.43 o
   7  13   0        4.24        5.19      2.37 o
   0  14   0       11.98        8.76      3.24 o
   1  14   0        2.06        1.78      1.84 o
   2  14   0        0.72        2.35      4.22 o
   3  14   0        0.85       -1.95      2.60 o
   4  14   0       10.69       13.30      3.89 o
   5  14   0        3.56        2.60      2.92 o
   6  14   0        0.85       -1.62      3.41 o
   1  15   0       15.17       18.62      2.63 o
   2  15   0        6.23       10.90      2.40 o
   3  15   0        0.62       -0.65      2.92 o
 -13   0   1        9.20        3.65      2.40 o
 -11   0   1       11.40        9.39      2.76 o
  -9   0   1      578.91      565.70     10.54 o
  -7   0   1     1069.39     1241.15     19.60 o
  -5   0   1       19.71       22.12      2.17 o
  -3   0   1    31861.07    31713.48    442.38 o
  -1   0   1       58.54       39.58      1.30 o
   3   0   1     1860.11     1738.29     20.35 o
   5   0   1     3071.84     3458.76     33.16 o
   7   0   1      104.53      152.89      2.69 o
   9   0   1       43.67       39.79      2.49 o
  11   0   1       26.47       25.13      2.86 o
  13   0   1       38.71       41.99      4.38 o
 -14   1   1        8.35        6.10      2.23 o
 -13   1   1       26.60       30.64      3.41 o
 -12   1   1        5.18        2.90      1.53 o
 -11   1   1       52.07       58.31      3.61 o
 -10   1   1        2.00        0.89      1.07 o
  -9   1   1        0.89        1.32      1.04 o
  -8   1   1      192.01      213.73      3.50 o
  -7   1   1       52.26       49.83      1.10 o
  -6   1   1      396.98      423.04      3.81 o
  -5   1   1       11.65       10.35      0.64 o
  -4   1   1      998.38      976.72      7.85 o
  -3   1   1      187.65      228.67      2.18 o
  -2   1   1    15106.51    15406.11    124.86 o
  -1   1   1     2502.88     2357.18     26.81 o
   0   1   1      353.27      370.77      4.06 o
   1   1   1      291.40      263.32      3.55 o
   2   1   1      911.42      914.75      9.15 o
   3   1   1       15.62       13.09      0.78 o
   4   1   1       16.64       20.95      0.79 o
   5   1   1      256.40      253.40      2.92 o
   6   1   1      740.73      852.54      7.57 o
   7   1   1      571.74      666.82      6.37 o
   8   1   1       58.54       65.14      1.59 o
   9   1   1      169.69      159.45      3.38 o
  10   1   1        2.54        0.32      1.31 o
  11   1   1        0.02       -1.09      1.09 o
  12   1   1       53.47       57.92      3.14 o
  13   1   1        1.52        1.15      2.02 o
  14   1   1        7.93        9.23      3.78 o
 -14   2   1        1.43        1.37      2.40 o
 -13   2   1        2.62        3.25      1.90 o
 -12   2   1        0.17       -0.83      1.53 o
 -11   2   1       23.25       21.05      1.93 o
 -10   2   1       26.86       30.09      2.31 o
  -9   2   1        1.14        0.63      0.65 o
  -8   2   1      788.10      801.57      8.63 o
  -7   2   1      264.99      287.72      3.69 o
  -6   2   1        6.81        5.60      0.63 o
  -5   2   1      671.34      677.99      7.90 o
  -4   2   1       12.46        9.71      0.94 o
  -3   2   1     4419.49     4567.46     34.87 o
  -2   2   1     1425.63     1526.78     12.82 o
  -1   2   1        0.87        9.26      0.60 o
   0   2   1     4599.98     4941.66     54.37 o
   1   2   1       32.01       27.50      2.23 o
   2   2   1       24.34       16.61      0.54 o
   3   2   1      388.09      407.71      6.11 o
   4   2   1       59.94       48.93      1.24 o
   5   2   1        1.14        0.12      0.40 o
   6   2   1      227.91      259.66      3.54 o
   7   2   1      704.02      722.84     13.06 o
   8   2   1       73.03       79.33      1.81 o
   9   2   1       33.08       30.07      1.87 o
  10   2   1       24.65       21.21      2.04 o
  11   2   1      107.33       99.31      3.36 o
  12   2   1       59.12       59.59      3.33 o
  13   2   1       32.41       36.54      2.99 o
  14   2   1        2.07        2.09      2.49 o
 -14   3   1        1.10        0.16      2.52 o
 -13   3   1       11.07        9.83      2.96 o
 -12   3   1        0.07       -1.47      1.47 o
 -11   3   1       25.18       21.27      2.18 o
 -10   3   1       75.33       75.65      3.43 o
  -9   3   1       17.91       22.46      1.50 o
  -8   3   1       33.28       37.85      1.50 o
  -7   3   1      236.03      253.89      4.30 o
  -6   3   1        7.32        4.62      0.76 o
  -5   3   1      112.22      112.10      2.67 o
  -4   3   1      185.05      198.16      2.33 o
  -3   3   1       42.18       53.18      1.26 o
  -2   3   1      254.85      283.35      3.20 o
  -1   3   1     6549.17     6802.31     48.14 o
   0   3   1       12.28        8.13      0.32 o
   1   3   1      495.25      469.43      3.76 o
   2   3   1      172.06      159.16      2.20 o
   3   3   1      811.67      884.97      9.60 o
   4   3   1       28.05       20.61      0.98 o
   5   3   1      336.41      398.58      4.92 o
   6   3   1       61.67       52.73      1.36 o
   7   3   1       81.78       83.20      1.69 o
   8   3   1        0.00       -0.62      0.62 o
   9   3   1       19.23       16.88      1.17 o
  10   3   1       19.38       18.72      2.86 o
  11   3   1        2.07        2.10      1.53 o
  12   3   1        4.91        4.84      1.81 o
  13   3   1        4.90        0.97      2.92 o
  14   3   1        7.81        5.24      2.86 o
 -14   4   1       76.89       85.51      5.82 o
 -13   4   1        1.76        4.67      2.76 o
 -12   4   1       13.31        6.16      2.52 o
 -11   4   1       19.89       18.09      2.96 o
 -10   4   1      118.20      121.25      5.53 o
  -9   4   1      701.19      734.07     15.45 o
  -8   4   1      208.41      198.32      3.72 o
  -7   4   1       57.30       63.58      1.75 o
  -6   4   1      140.34      149.13      3.23 o
  -5   4   1      192.93      201.86      2.72 o
  -4   4   1      479.07      500.69      5.28 o
  -3   4   1      147.22      146.80      2.09 o
  -2   4   1      524.84      524.20      4.76 o
  -1   4   1     7252.67     7504.22     48.91 o
   0   4   1      129.10      159.13      1.90 o
   1   4   1      358.76      332.02      2.73 o
   2   4   1        2.42        1.95      0.34 o
   3   4   1      113.83      100.12      1.36 o
   4   4   1      150.04      163.57      1.89 o
   5   4   1        2.22        5.68      0.61 o
   6   4   1      179.26      178.15      2.64 o
   7   4   1      252.89      255.29      3.32 o
   8   4   1       56.26       57.89      3.13 o
   9   4   1       65.92       69.12      2.83 o
  10   4   1       14.19       20.25      2.86 o
  11   4   1        8.95        5.14      2.60 o
  12   4   1       21.25       19.99      3.32 o
  13   4   1        0.50       -1.25      2.43 o
 -14   5   1        1.19       -0.26      2.72 o
 -13   5   1       24.80       37.46      6.98 o
 -12   5   1       16.91       16.00      4.70 o
 -11   5   1       25.66       23.59      3.32 o
 -10   5   1       55.34       62.87      3.08 o
  -9   5   1      140.88      148.87      4.20 o
  -8   5   1        1.21        2.01      1.34 o
  -7   5   1      105.67      106.24      2.54 o
  -6   5   1        0.09       -0.64      0.64 o
  -5   5   1      331.36      336.51      4.79 o
  -4   5   1      460.14      494.83      5.55 o
  -3   5   1      971.86     1001.72     11.01 o
  -2   5   1       18.76       19.44      2.21 o
  -1   5   1      207.83      222.34      2.69 o
   0   5   1      176.56      168.22      2.01 o
   1   5   1       16.39       22.65      1.42 o
   2   5   1      978.14     1010.19      7.04 o
   3   5   1       29.20       30.99      1.43 o
   4   5   1        0.28        1.11      0.41 o
   5   5   1       68.67       71.72      1.24 o
   6   5   1      159.24      175.09      2.59 o
   7   5   1        3.57        6.27      1.34 o
   8   5   1       29.74       28.69      2.25 o
   9   5   1        0.73       -1.14      1.14 o
  10   5   1        0.00       -1.28      1.28 o
  11   5   1        9.37        6.28      2.49 o
  12   5   1        0.14        3.89      3.41 o
  13   5   1       30.48       36.78      4.70 o
 -13   6   1       49.16       55.34      4.82 o
 -12   6   1        2.32        1.39      2.40 o
 -11   6   1       34.12       34.42      2.63 o
 -10   6   1      112.83      110.90      3.89 o
  -9   6   1       96.12       93.09      4.81 o
  -8   6   1      920.30      921.13     12.25 o
  -7   6   1       18.86       16.97      2.19 o
  -6   6   1      152.90      163.67      5.70 o
  -5   6   1       63.34       78.04      1.86 o
  -4   6   1      121.28      124.35      2.67 o
  -3   6   1      702.86      767.59      9.32 o
  -2   6   1        0.03        2.26      0.45 o
  -1   6   1        5.58        6.05      0.60 o
   0   6   1       64.00       62.31      1.32 o
   1   6   1      834.05      920.49      7.19 o
   2   6   1      601.20      617.78      5.23 o
   3   6   1        8.60        9.57      0.70 o
   4   6   1      178.10      163.86      2.25 o
   5   6   1       10.41       12.02      0.93 o
   6   6   1       15.24       12.72      1.53 o
   7   6   1      488.58      473.60      7.58 o
   8   6   1      254.68      251.94      5.49 o
   9   6   1      174.23      168.25      4.67 o
  10   6   1        1.75        1.30      1.99 o
  11   6   1        2.73        3.08      2.52 o
  12   6   1        0.88        2.61      2.63 o
  13   6   1        8.99       13.56      3.57 o
 -13   7   1       13.97       16.54      3.78 o
 -12   7   1       31.84       33.15      4.11 o
 -11   7   1        1.70       -0.53      1.65 o
 -10   7   1        0.21       -1.53      1.53 o
  -9   7   1        8.01        8.64      1.69 o
  -8   7   1      194.25      186.62      4.81 o
  -7   7   1      204.33      194.07      4.77 o
  -6   7   1        9.23        6.50      1.51 o
  -5   7   1        0.11       -0.06      0.71 o
  -4   7   1      338.03      342.48      4.56 o
  -3   7   1       61.94       50.89      1.65 o
  -2   7   1       24.78       29.19      0.97 o
  -1   7   1      428.49      441.31      6.35 o
   0   7   1      773.69      760.64      6.30 o
   1   7   1       11.73       10.64      0.72 o
   2   7   1       55.53       57.98      1.35 o
   3   7   1      268.84      279.40      3.95 o
   4   7   1        0.35        1.54      0.69 o
   5   7   1      394.22      396.30      6.61 o
   6   7   1        5.08        4.81      1.43 o
   7   7   1        3.34        3.21      1.47 o
   8   7   1       78.61       74.37      3.31 o
   9   7   1       27.00       27.18      2.32 o
  10   7   1        9.46       11.63      2.28 o
  11   7   1        3.40        4.20      2.72 o
  12   7   1      120.10      143.15      9.25 o
 -12   8   1        0.60       -1.74      3.41 o
 -11   8   1       10.14        9.92      2.19 o
 -10   8   1        6.81        6.35      1.90 o
  -9   8   1        0.88       -0.36      1.34 o
  -8   8   1        2.41        2.52      1.53 o
  -7   8   1      390.00      368.89      8.34 o
  -6   8   1        6.15        0.59      1.47 o
  -5   8   1       38.23       33.10      1.97 o
  -4   8   1      170.12      173.39      3.21 o
  -3   8   1      137.54      148.34      2.92 o
  -2   8   1      203.77      212.00      3.49 o
  -1   8   1       59.69       61.80      1.49 o
   0   8   1       48.85       69.14      2.03 o
   1   8   1      115.95      128.14      2.10 o
   2   8   1      141.01      135.63      2.64 o
   3   8   1      124.98      124.40      2.63 o
   4   8   1        0.23        1.06      0.82 o
   5   8   1      175.17      165.14      4.29 o
   6   8   1      429.55      432.38      7.48 o
   7   8   1       50.06       49.80      2.76 o
   8   8   1        3.91        1.14      1.57 o
   9   8   1        0.01       -1.05      1.47 o
  10   8   1       59.69       53.28      3.27 o
  11   8   1        3.24        1.45      1.92 o
  12   8   1       25.08       25.64      4.11 o
 -12   9   1        4.48        2.56      2.12 o
 -11   9   1        4.52        4.78      2.09 o
 -10   9   1        0.19       -1.70      1.70 o
  -9   9   1        1.13        2.78      1.61 o
  -8   9   1       41.30       45.29      2.80 o
  -7   9   1      162.71      157.39      4.58 o
  -6   9   1       97.72       93.49      3.53 o
  -5   9   1       30.79       31.76      2.11 o
  -4   9   1       24.06       24.47      1.59 o
  -3   9   1       16.07       11.37      1.18 o
  -2   9   1      101.51      102.62      6.43 o
  -1   9   1        3.63        5.18      0.95 o
   0   9   1        8.49       11.84      0.94 o
   1   9   1       31.07       31.87      1.50 o
   2   9   1       21.01       17.54      2.38 o
   3   9   1        5.11        1.64      0.94 o
   4   9   1      119.72      126.45      2.95 o
   5   9   1      154.12      157.10      4.33 o
   6   9   1       10.54        8.73      1.80 o
   7   9   1      217.18      222.82      7.05 o
   8   9   1        8.16        8.33      1.85 o
   9   9   1       17.75       16.97      2.65 o
  10   9   1        0.89        1.29      1.80 o
  11   9   1       78.59       78.98      5.62 o
 -11  10   1        2.08        6.12      2.34 o
 -10  10   1       29.28       25.73      3.92 o
  -9  10   1       36.01       45.36      3.19 o
  -8  10   1       31.88       29.66      2.61 o
  -7  10   1       53.56       56.77      3.08 o
  -6  10   1      140.95      140.79      4.53 o
  -5  10   1        0.33       -2.14      2.14 o
  -4  10   1       58.85       53.49      3.37 o
  -3  10   1        0.76       -0.61      0.95 o
  -2  10   1       41.59       44.84      2.09 o
  -1  10   1      113.24      106.25      2.76 o
   0  10   1      201.43      203.74      5.05 o
   1  10   1       75.90       71.87      2.68 o
   2  10   1       48.04       46.63      2.86 o
   3  10   1       26.42       24.49      2.53 o
   4  10   1        2.81        4.54      1.18 o
   5  10   1      488.19      501.18     15.31 o
   6  10   1      148.38      152.85      4.62 o
   7  10   1       25.36       25.84      2.47 o
   8  10   1       17.44       16.93      2.27 o
   9  10   1       11.19       14.87      3.76 o
  10  10   1        0.64        0.12      1.69 o
 -10  11   1        9.68        9.59      2.50 o
  -9  11   1        3.27        4.10      4.41 o
  -8  11   1        6.91        2.72      1.81 o
  -7  11   1        5.74        2.28      1.81 o
  -6  11   1        0.07       -0.39      1.57 o
  -5  11   1       68.01       56.55      3.05 o
  -4  11   1       36.43       30.27      1.97 o
  -3  11   1       78.46       64.78      2.39 o
  -2  11   1       83.62       75.14      3.93 o
  -1  11   1       36.99       33.34      2.40 o
   0  11   1        2.16        2.77      1.48 o
   1  11   1       33.74       30.06      2.40 o
   2  11   1       94.56       84.25      3.14 o
   3  11   1       40.38       41.48      2.84 o
   4  11   1        8.88        8.56      2.49 o
   5  11   1      201.43      213.96      8.83 o
   6  11   1        2.20        0.79      1.66 o
   7  11   1        1.18        0.62      1.72 o
   8  11   1        3.49        2.93      1.99 o
   9  11   1        8.53       14.27      2.47 o
  10  11   1        1.55        0.19      2.86 o
  -9  12   1       12.92       11.32      2.56 o
  -8  12   1       24.39       30.69      3.01 o
  -7  12   1       19.46       22.61      2.56 o
  -6  12   1        3.57        3.39      1.81 o
  -5  12   1        0.51        0.14      1.62 o
  -4  12   1        2.85        0.27      1.86 o
  -3  12   1        9.22        4.90      1.60 o
  -2  12   1       39.82       38.74      2.63 o
  -1  12   1       36.34       32.17      2.92 o
   0  12   1        5.28        5.03      1.61 o
   1  12   1      116.50      118.09      5.84 o
   2  12   1      107.31      113.82      4.24 o
   3  12   1      243.91      250.65      5.46 o
   4  12   1        2.99        1.69      2.03 o
   5  12   1       41.58       41.89      3.13 o
   6  12   1       23.55       28.30      2.67 o
   7  12   1        0.06        0.08      1.81 o
   8  12   1       17.93       18.72      2.66 o
  -8  13   1        0.34        1.83      2.12 o
  -7  13   1        3.57        2.76      2.00 o
  -6  13   1        0.04       -1.86      1.86 o
  -5  13   1       10.68       19.27      3.04 o
  -4  13   1       10.25        8.43      3.24 o
  -3  13   1        0.50       -1.22      1.48 o
  -2  13   1       16.78       16.97      2.29 o
  -1  13   1        4.07        1.62      1.61 o
   0  13   1       15.42       13.77      2.27 o
   1  13   1       16.87       17.42      3.73 o
   2  13   1       16.71       14.67      3.73 o
   3  13   1       35.22       32.12      4.22 o
   4  13   1       24.20       24.33      3.89 o
   5  13   1        2.52        5.38      2.34 o
   6  13   1        7.65        8.35      2.64 o
   7  13   1       10.32        9.06      2.81 o
  -6  14   1        6.02        2.96      4.38 o
  -5  14   1       14.01       16.87      3.89 o
  -4  14   1        4.34        0.65      2.92 o
  -3  14   1       15.89       19.92      2.52 o
  -2  14   1        9.97       10.89      2.17 o
  -1  14   1        1.55        0.45      2.92 o
   0  14   1        1.65        1.14      1.84 o
   1  14   1        8.82        4.08      1.94 o
   2  14   1        6.25        4.38      2.06 o
   3  14   1        0.58       -2.27      2.92 o
   4  14   1        0.05       -2.92      2.92 o
   5  14   1       13.11       19.14      4.22 o
  -3  15   1       15.13       18.49      4.22 o
  -2  15   1        2.25        1.95      2.92 o
  -1  15   1        2.45        1.14      2.06 o
   0  15   1       18.13       16.79      2.63 o
   1  15   1        0.01        2.60      2.06 o
   2  15   1        3.06        0.32      2.92 o
 -14   0   2        7.77        6.16      3.24 o
 -12   0   2       31.32       34.22      3.32 o
 -10   0   2       21.76       28.87      3.41 o
  -8   0   2      101.83      101.29      2.46 o
  -6   0   2     3199.99     3147.35     25.99 o
  -4   0   2     5380.64     5337.22     49.86 o
  -2   0   2      131.80      115.86      3.14 o
   0   0   2     1274.28     1346.64     16.14 o
   2   0   2     1655.58     1676.33     24.33 o
   4   0   2      886.78      900.19     11.27 o
   6   0   2      294.76      289.27      4.64 o
   8   0   2      274.55      287.86      6.37 o
  10   0   2      211.78      200.93      5.68 o
  12   0   2        1.37        4.87      2.17 o
  14   0   2        0.98        0.00      3.24 o
 -15   1   2        1.95       -2.40      2.40 o
 -14   1   2        4.07        3.45      2.63 o
 -13   1   2        0.58       -1.51      2.02 o
 -12   1   2        1.07       -0.23      1.45 o
 -11   1   2       33.86       31.74      2.81 o
 -10   1   2        5.54        5.54      1.28 o
  -9   1   2       93.19      105.30      2.33 o
  -8   1   2       50.33       49.94      1.62 o
  -7   1   2      123.41      129.07      1.53 o
  -6   1   2      226.50      203.94      2.11 o
  -5   1   2      151.35      169.48      1.88 o
  -4   1   2      726.05      797.74      6.56 o
  -3   1   2     2150.70     2111.17     17.67 o
  -2   1   2      221.01      198.87      3.24 o
  -1   1   2      491.65      512.60      4.18 o
   0   1   2      202.78      241.79      2.57 o
   1   1   2      899.71      910.88      7.84 o
   2   1   2      196.36      200.83      3.29 o
   3   1   2     1405.17     1502.19     12.68 o
   4   1   2     1366.89     1554.83     13.16 o
   5   1   2     2978.77     3127.56     23.24 o
   6   1   2       70.00       74.62      1.24 o
   7   1   2       44.37       51.06      1.46 o
   8   1   2      121.60      135.92      2.94 o
   9   1   2       12.54       13.35      1.28 o
  10   1   2       13.20       16.59      1.51 o
  11   1   2       62.73       65.74      3.31 o
  12   1   2       17.36       16.78      2.11 o
  13   1   2        8.00        2.42      1.81 o
  14   1   2        0.66        1.99      2.12 o
 -15   2   2        0.40       -2.43      2.52 o
 -14   2   2       20.65       23.43      3.65 o
 -13   2   2        2.06       -1.55      1.55 o
 -12   2   2        6.17        8.36      1.98 o
 -11   2   2        4.85        3.76      1.83 o
 -10   2   2       18.84       20.68      2.10 o
  -9   2   2      132.34      145.46      3.06 o
  -8   2   2       49.13       53.36      1.81 o
  -7   2   2       10.92       17.19      0.75 o
  -6   2   2     1946.36     2014.16     13.16 o
  -5   2   2      209.34      214.82      2.15 o
  -4   2   2        7.52        9.67      0.58 o
  -3   2   2     5560.69     5595.59     40.19 o
  -2   2   2    20457.70    19957.48    198.45 o
  -1   2   2    20873.74    20642.78    165.47 o
   0   2   2     3644.81     3764.78     27.26 o
   1   2   2     9479.31     9472.56     68.16 o
   2   2   2        4.65        5.34      0.42 o
   3   2   2      420.58      453.01      4.41 o
   4   2   2       69.21       52.50      1.34 o
   5   2   2      326.84      369.13      4.36 o
   6   2   2      120.25      103.58      2.11 o
   7   2   2        0.19        1.33      0.88 o
   8   2   2      109.33      111.71      2.87 o
   9   2   2        0.01       -0.84      0.84 o
  10   2   2       67.95       64.17      3.43 o
  11   2   2       34.39       28.70      3.17 o
  12   2   2        7.83        3.49      3.38 o
  13   2   2       28.62       38.98      3.18 o
  14   2   2        0.82        2.61      2.04 o
 -14   3   2       12.00       11.20      3.32 o
 -13   3   2        9.36        9.57      2.98 o
 -12   3   2       59.18       60.93      4.34 o
 -11   3   2      105.42       94.59      3.90 o
 -10   3   2      192.30      194.68      3.91 o
  -9   3   2      993.01     1011.08     11.92 o
  -8   3   2       17.81       26.86      1.29 o
  -7   3   2       25.83       35.08      1.33 o
  -6   3   2       74.32       56.19      1.72 o
  -5   3   2      736.22      747.61      5.55 o
  -4   3   2      178.28      169.11      2.84 o
  -3   3   2     3129.79     3291.34     22.03 o
  -2   3   2    20583.85    20080.46    186.77 o
  -1   3   2       38.70       32.41      1.29 o
   0   3   2       13.59        5.82      0.79 o
   1   3   2      488.24      473.84      5.35 o
   2   3   2        0.02        1.12      0.33 o
   3   3   2      867.04      840.62      7.63 o
   4   3   2      301.02      323.49      3.87 o
   5   3   2      273.10      275.75      3.93 o
   6   3   2       11.15       10.88      1.32 o
   7   3   2        2.39        0.92      0.90 o
   8   3   2        4.76        4.78      0.79 o
   9   3   2       14.80        9.55      1.70 o
  10   3   2       50.37       44.54      3.42 o
  11   3   2        0.22        1.46      2.06 o
  12   3   2       29.16       31.27      2.76 o
  13   3   2       22.00       23.08      3.67 o
 -14   4   2        0.21       -0.44      2.63 o
 -13   4   2       34.52       33.81      4.87 o
 -12   4   2        4.46        5.52      3.73 o
 -11   4   2        5.70        8.05      2.63 o
 -10   4   2      181.41      182.62      4.67 o
  -9   4   2      401.79      403.34      5.81 o
  -8   4   2     1892.93     1941.68     18.13 o
  -7   4   2        0.62        3.24      0.67 o
  -6   4   2        7.12       11.59      0.65 o
  -5   4   2       17.46       19.52      0.75 o
  -4   4   2     2136.14     2338.68     16.14 o
  -3   4   2       32.24       25.91      0.92 o
  -2   4   2     5508.30     5888.72     42.18 o
  -1   4   2      156.17      180.50      1.65 o
   0   4   2        2.17        1.11      0.48 o
   1   4   2        6.63        4.65      0.38 o
   2   4   2      101.57      108.91      1.48 o
   3   4   2       62.80       61.56      1.09 o
   4   4   2       80.10       86.25      1.30 o
   5   4   2      539.70      544.80      7.61 o
   6   4   2       29.87       27.20      1.81 o
   7   4   2       75.95       83.55      1.93 o
   8   4   2       26.48       23.16      1.12 o
   9   4   2       44.14       38.81      2.03 o
  10   4   2       15.93       18.92      2.81 o
  11   4   2       73.87       69.40      4.59 o
  12   4   2       39.63       33.91      3.78 o
  13   4   2       15.50       12.86      3.19 o
 -14   5   2       20.42       28.64      4.20 o
 -13   5   2        1.51        4.38      2.75 o
 -12   5   2       22.91       27.50      3.65 o
 -11   5   2        8.44        7.45      2.60 o
 -10   5   2      110.61      113.93      3.89 o
  -9   5   2       98.92       92.07      5.90 o
  -8   5   2      525.67      516.53      8.06 o
  -7   5   2     1053.89      993.09     15.59 o
  -6   5   2      128.36      111.33      2.57 o
  -5   5   2      176.71      183.50      2.14 o
  -4   5   2      186.82      171.74      2.81 o
  -3   5   2     1718.45     1698.30     13.43 o
  -2   5   2     2032.10     2088.42     16.06 o
  -1   5   2      111.48      127.61      1.39 o
   0   5   2        4.33        7.05      0.59 o
   1   5   2       18.34       16.59      0.64 o
   2   5   2      420.17      480.35      3.88 o
   3   5   2      145.95      158.35      2.09 o
   4   5   2       46.62       50.22      1.23 o
   5   5   2        2.98        5.83      0.59 o
   6   5   2      366.06      368.56      4.40 o
   7   5   2      140.76      146.10      3.26 o
   8   5   2        5.45        5.27      1.23 o
   9   5   2       23.56       18.94      2.55 o
  10   5   2      177.99      191.82     18.65 o
  11   5   2       42.48       44.17      5.52 o
  12   5   2       10.91        8.60      2.98 o
  13   5   2        0.16       -1.14      2.29 o
 -13   6   2        6.05        6.26      2.96 o
 -12   6   2       36.17       25.76      3.88 o
 -11   6   2       56.54       57.80      3.61 o
 -10   6   2       11.00       12.73      2.23 o
  -9   6   2      229.85      222.26      5.27 o
  -8   6   2      187.17      185.84      4.71 o
  -7   6   2      193.81      189.39      4.53 o
  -6   6   2        2.09        0.89      0.71 o
  -5   6   2       50.05       36.34      1.44 o
  -4   6   2      264.60      275.66      4.01 o
  -3   6   2       16.03       16.41      0.92 o
  -2   6   2       63.54       69.03      1.35 o
  -1   6   2       39.46       38.50      1.91 o
   0   6   2     2097.44     2180.26     14.28 o
   1   6   2      161.19      145.90      1.71 o
   2   6   2       83.78       98.60      1.55 o
   3   6   2       88.58      105.35      1.74 o
   4   6   2      722.00      695.59      5.94 o
   5   6   2      839.48      790.69      8.75 o
   6   6   2      586.25      547.09      6.99 o
   7   6   2      216.80      201.98      4.71 o
   8   6   2      437.52      454.64      7.68 o
   9   6   2       16.68       19.80      3.06 o
  10   6   2       16.49       12.29      2.99 o
  11   6   2        2.24        3.41      2.52 o
  12   6   2        7.82        7.64      2.86 o
 -13   7   2        3.47        0.96      2.72 o
 -12   7   2        1.73        2.06      2.63 o
 -11   7   2        5.44        4.71      1.76 o
 -10   7   2        0.41       -1.37      1.37 o
  -9   7   2        1.77        1.97      1.45 o
  -8   7   2        0.59       -0.93      2.05 o
  -7   7   2        4.91        1.80      1.37 o
  -6   7   2        0.17       -1.02      1.02 o
  -5   7   2        6.94        8.79      0.93 o
  -4   7   2       12.94       11.80      1.50 o
  -3   7   2        7.40        4.82      1.26 o
  -2   7   2      659.06      700.69      6.61 o
  -1   7   2        5.24        2.82      0.53 o
   0   7   2      810.55      854.61      7.00 o
   1   7   2      447.32      472.03      4.95 o
   2   7   2      466.42      512.73      4.77 o
   3   7   2       23.07       28.04      1.01 o
   4   7   2      367.27      347.85      4.70 o
   5   7   2      442.02      424.02      6.86 o
   6   7   2       40.41       35.19      3.10 o
   7   7   2      244.77      253.45      5.44 o
   8   7   2      105.95      115.54      5.36 o
   9   7   2        0.02        0.07      1.53 o
  10   7   2        7.94       11.00      2.99 o
  11   7   2       14.60       11.35      3.09 o
  12   7   2        1.20       -0.41      2.63 o
 -12   8   2       25.09       29.00      2.86 o
 -11   8   2       69.10       71.28      3.76 o
 -10   8   2       20.29       14.36      2.09 o
  -9   8   2       22.71       22.69      3.74 o
  -8   8   2        6.09        6.28      2.04 o
  -7   8   2        0.70        0.85      1.40 o
  -6   8   2      162.77      149.13      4.19 o
  -5   8   2       21.85       17.39      1.31 o
  -4   8   2        6.42        4.41      0.95 o
  -3   8   2       42.20       38.42      1.62 o
  -2   8   2      143.90      150.05      2.96 o
  -1   8   2      195.81      203.24      3.21 o
   0   8   2       63.57       63.06      1.58 o
   1   8   2      475.45      488.14      4.76 o
   2   8   2      669.12      681.58      7.46 o
   3   8   2        1.87        0.12      1.03 o
   4   8   2       27.59       27.86      1.77 o
   5   8   2      273.33      272.21      5.56 o
   6   8   2       25.19       19.88      1.90 o
   7   8   2       25.95       22.57      2.15 o
   8   8   2        0.14        0.69      1.45 o
   9   8   2        3.84        2.22      1.57 o
  10   8   2       33.62       34.48      2.86 o
  11   8   2        3.12        5.52      2.98 o
  12   8   2        9.05        5.12      3.08 o
 -12   9   2        1.78        1.01      2.04 o
 -11   9   2       12.68       14.07      2.39 o
 -10   9   2        1.88        0.78      1.81 o
  -9   9   2        0.84        1.25      1.67 o
  -8   9   2       10.59       12.33      1.88 o
  -7   9   2        1.87        1.22      2.85 o
  -6   9   2      108.74       99.87      3.66 o
  -5   9   2       11.91        9.07      1.59 o
  -4   9   2        1.40        1.57      0.98 o
  -3   9   2        4.18        4.82      0.98 o
  -2   9   2       10.92        7.63      1.07 o
  -1   9   2      464.77      462.55      5.95 o
   0   9   2       16.70       16.83      1.12 o
   1   9   2        3.37        2.17      0.73 o
   2   9   2      364.17      357.68      5.75 o
   3   9   2       53.82       50.74      2.48 o
   4   9   2      432.02      431.15      5.85 o
   5   9   2       15.54       14.44      1.80 o
   6   9   2        5.92        3.93      1.57 o
   7   9   2        7.24        9.26      1.85 o
   8   9   2        0.35        0.48      1.80 o
   9   9   2       70.92       81.58      3.85 o
  10   9   2       12.41       16.80      2.43 o
  11   9   2       20.10       15.37      3.70 o
 -11  10   2       38.22       41.59      3.46 o
 -10  10   2        1.20       -0.01      1.88 o
  -9  10   2        2.58        4.63      1.89 o
  -8  10   2       13.61       10.96      2.04 o
  -7  10   2        6.95        5.82      1.80 o
  -6  10   2        0.41       -1.31      1.31 o
  -5  10   2       11.09        8.01      1.76 o
  -4  10   2       39.00       30.97      1.75 o
  -3  10   2        4.25        3.08      1.07 o
  -2  10   2        0.43        0.26      0.89 o
  -1  10   2       40.48       35.79      2.34 o
   0  10   2      136.11      128.48      4.13 o
   1  10   2       41.54       35.93      2.04 o
   2  10   2        0.29       -0.81      0.95 o
   3  10   2       87.89       97.95      4.90 o
   4  10   2      488.60      498.61      8.19 o
   5  10   2        0.00        0.21      1.47 o
   6  10   2        0.00       -1.33      1.37 o
   7  10   2        0.53        2.01      1.62 o
   8  10   2        0.24       -0.23      1.53 o
   9  10   2       26.66       33.74      3.82 o
  10  10   2       28.63       24.31      2.79 o
 -10  11   2       17.20       19.47      2.79 o
  -9  11   2        3.29        3.83      2.04 o
  -8  11   2       45.90       55.70      3.39 o
  -7  11   2       51.92       42.63      3.55 o
  -6  11   2        2.60        4.47      1.68 o
  -5  11   2       17.57       11.21      1.88 o
  -4  11   2       35.59       30.22      1.98 o
  -3  11   2       25.54       26.54      1.76 o
  -2  11   2       80.31       76.68      2.55 o
  -1  11   2        8.35        4.09      1.62 o
   0  11   2       16.73       15.90      1.94 o
   1  11   2       29.62       28.22      3.24 o
   2  11   2       16.29       14.10      1.79 o
   3  11   2       71.84       80.00      3.32 o
   4  11   2      130.15      121.78      4.56 o
   5  11   2       51.66       50.31      3.44 o
   6  11   2       16.66       19.70      2.28 o
   7  11   2       58.26       68.02      3.56 o
   8  11   2        2.44        2.33      1.95 o
   9  11   2       18.55       21.01      2.81 o
  -9  12   2        2.51        2.49      2.09 o
  -8  12   2        6.23        9.37      2.59 o
  -7  12   2        0.61        2.39      1.76 o
  -6  12   2       61.24       61.26      3.43 o
  -5  12   2        4.81        4.95      1.80 o
  -4  12   2       22.75       17.16      1.75 o
  -3  12   2       53.20       47.06      4.36 o
  -2  12   2        9.41        6.43      1.79 o
  -1  12   2        0.31       -0.16      1.61 o
   0  12   2      118.55      111.23      4.87 o
   1  12   2       17.88       21.09      2.17 o
   2  12   2        7.96        6.59      1.79 o
   3  12   2       62.96       69.39      3.08 o
   4  12   2        7.84        6.47      2.26 o
   5  12   2       23.65       21.78      2.96 o
   6  12   2       63.19       62.81      6.39 o
   7  12   2        4.33        9.70      2.15 o
   8  12   2       19.43       21.99      2.76 o
  -8  13   2       79.47       96.53      4.69 o
  -7  13   2        3.60        2.66      2.10 o
  -6  13   2       32.70       39.17      3.72 o
  -5  13   2       16.32       14.09      2.81 o
  -4  13   2        2.24        8.11      3.24 o
  -3  13   2        6.71        3.41      2.11 o
  -2  13   2       79.11      100.04      4.24 o
  -1  13   2        7.53        4.38      1.84 o
   0  13   2       53.42       52.39      3.21 o
   1  13   2        0.16        1.14      1.61 o
   2  13   2      116.92      115.71      5.68 o
   3  13   2        2.23       -0.65      2.60 o
   4  13   2       25.34       24.98      4.22 o
   5  13   2        0.00       -1.26      2.03 o
   6  13   2        0.62        0.51      2.34 o
   7  13   2        2.39        1.80      2.60 o
  -6  14   2        2.95        3.54      3.57 o
  -5  14   2       11.22       15.25      3.89 o
  -4  14   2       16.19       16.55      3.89 o
  -3  14   2       90.97       90.52      4.34 o
  -2  14   2        0.16        0.16      2.43 o
  -1  14   2        7.59        8.90      2.17 o
   0  14   2        8.74       10.62      2.60 o
   1  14   2        4.64        7.46      2.06 o
   2  14   2       17.65       21.43      3.08 o
   3  14   2        7.82        4.54      3.57 o
   4  14   2       24.61       29.52      4.54 o
   5  14   2        1.86       -2.60      2.60 o
  -3  15   2        0.27        0.97      3.24 o
  -2  15   2        8.51        8.91      2.76 o
  -1  15   2        1.49       -0.13      2.27 o
   0  15   2        0.01        0.97      3.57 o
   1  15   2       12.95       18.13      2.63 o
   2  15   2        8.85       10.38      3.57 o
 -15   0   3        0.04        2.92      3.57 o
 -13   0   3       57.20       55.92      6.49 o
 -11   0   3       10.06       12.70      2.26 o
  -9   0   3        0.56        0.80      1.25 o
  -7   0   3      455.99      436.70      5.96 o
  -5   0   3      358.00      370.70      4.86 o
  -3   0   3     1371.90     1445.31     14.42 o
  -1   0   3      220.81      238.58      3.74 o
   1   0   3     1982.58     2076.75     24.37 o
   3   0   3     5703.76     5650.73     64.21 o
   5   0   3       22.71       34.49      2.27 o
   7   0   3      212.94      209.48      3.50 o
   9   0   3       71.92       65.04      5.03 o
  11   0   3      215.06      178.32      7.46 o
  13   0   3       20.95       15.73      3.09 o
 -15   1   3        0.09       -1.88      2.63 o
 -14   1   3        0.07        0.89      1.93 o
 -13   1   3       36.61       38.13      2.99 o
 -12   1   3        6.55        8.91      1.67 o
 -11   1   3      127.42      141.73      3.92 o
 -10   1   3      219.76      232.10      4.69 o
  -9   1   3       12.34       13.80      0.97 o
  -8   1   3       22.85       19.76      0.78 o
  -7   1   3      808.73      787.62      6.01 o
  -6   1   3      117.43      133.55      1.87 o
  -5   1   3      331.42      399.03      3.94 o
  -4   1   3     3137.23     3054.78     23.10 o
  -3   1   3    23134.63    22452.46    161.66 o
  -2   1   3     6175.56     6287.54     42.87 o
  -1   1   3      112.75      113.79      2.96 o
   0   1   3      424.36      400.01      3.63 o
   1   1   3     2729.50     2737.91     22.75 o
   2   1   3     1289.39     1291.43     11.10 o
   3   1   3       45.96       47.40      1.05 o
   4   1   3      407.10      484.88      4.82 o
   5   1   3     2292.48     2462.93     20.55 o
   6   1   3        4.47        7.03      0.80 o
   7   1   3        3.41        5.51      0.73 o
   8   1   3       56.04       48.43      1.97 o
   9   1   3       46.02       32.69      1.77 o
  10   1   3       63.25       46.08      2.17 o
  11   1   3        6.74        4.68      1.36 o
  12   1   3        1.78        1.84      1.66 o
  13   1   3        0.02        0.00      1.69 o
 -15   2   3        3.12        4.79      6.81 o
 -14   2   3        0.92       -1.49      2.26 o
 -13   2   3        3.55        0.08      1.82 o
 -12   2   3       22.70       27.31      2.84 o
 -11   2   3      395.87      399.25      7.76 o
 -10   2   3       57.61       67.38      4.11 o
  -9   2   3        9.33        6.52      0.86 o
  -8   2   3       30.44       33.51      1.92 o
  -7   2   3       65.91       73.86      1.63 o
  -6   2   3      113.19      103.14      1.70 o
  -5   2   3      178.90      181.95      2.09 o
  -4   2   3     1640.70     1595.57     11.33 o
  -3   2   3     2799.18     2771.11     18.81 o
  -2   2   3    10061.67    10034.92     66.00 o
  -1   2   3    17380.00    17485.44    126.67 o
   0   2   3      156.13      134.59      1.72 o
   1   2   3     2675.76     2696.97     19.95 o
   2   2   3       31.49       32.29      1.03 o
   3   2   3      347.65      372.87      3.92 o
   4   2   3      229.82      307.99      3.45 o
   5   2   3      108.20      119.43      1.81 o
   6   2   3       15.44       14.68      0.97 o
   7   2   3       10.46        8.50      0.92 o
   8   2   3       20.39       24.11      1.28 o
   9   2   3       14.34        9.08      1.24 o
  10   2   3       47.06       45.40      2.13 o
  11   2   3        1.42       -0.04      1.12 o
  12   2   3        0.47        3.41      2.29 o
  13   2   3        3.40        4.41      2.40 o
 -14   3   3       11.85        5.68      4.38 o
 -13   3   3       29.49       28.08      3.67 o
 -12   3   3       30.78       23.53      3.32 o
 -11   3   3        3.02        2.34      1.62 o
 -10   3   3       19.67       15.92      1.48 o
  -9   3   3       15.61       13.68      1.39 o
  -8   3   3      424.26      452.31      5.98 o
  -7   3   3       34.65       51.62      1.15 o
  -6   3   3       86.06       78.14      1.27 o
  -5   3   3      555.39      592.06      4.58 o
  -4   3   3     1046.87     1079.76      8.04 o
  -3   3   3      118.07      121.59      1.48 o
  -2   3   3      213.15      252.13      2.41 o
  -1   3   3     1263.37     1246.90      9.85 o
   0   3   3      401.97      403.26      3.83 o
   1   3   3       98.50      101.06      1.54 o
   2   3   3       42.17       44.61      1.07 o
   3   3   3     3964.19     4294.29     34.92 o
   4   3   3      329.16      367.83      5.46 o
   5   3   3        1.67       -0.12      0.44 o
   6   3   3        3.40        1.03      0.72 o
   7   3   3        7.31        7.31      1.22 o
   8   3   3        6.75        5.20      0.89 o
   9   3   3       17.42       12.39      1.42 o
  10   3   3       32.50       30.45      1.93 o
  11   3   3        0.01       -0.45      3.57 o
  12   3   3        0.09        2.24      2.26 o
  13   3   3        3.99        5.84      3.89 o
 -14   4   3        2.94        1.02      3.57 o
 -13   4   3       25.72       25.96      4.38 o
 -12   4   3        5.32        7.14      2.75 o
 -11   4   3       45.41       46.24     11.03 o
 -10   4   3      161.76      184.83      6.55 o
  -9   4   3      444.67      445.21      7.09 o
  -8   4   3       57.43       53.04      2.90 o
  -7   4   3       13.65       15.37      0.72 o
  -6   4   3       33.94       41.16      1.59 o
  -5   4   3      830.85      814.60      7.13 o
  -4   4   3     2605.94     2800.81     19.19 o
  -3   4   3     1504.37     1495.87     13.53 o
  -2   4   3       53.25       66.83      1.30 o
  -1   4   3        0.13        0.75      0.66 o
   0   4   3      134.26      118.75      2.06 o
   1   4   3     1334.14     1435.36     11.34 o
   2   4   3      148.87      155.42      2.13 o
   3   4   3      476.49      558.34      5.21 o
   4   4   3       56.22       42.74      1.17 o
   5   4   3      147.24      164.77      2.90 o
   6   4   3      132.33      135.68      3.70 o
   7   4   3       24.56       20.71      1.29 o
   8   4   3        0.02       -0.79      0.79 o
   9   4   3      188.53      186.13      6.83 o
  10   4   3        1.17        1.60      1.57 o
  11   4   3        6.50       11.77      5.52 o
  12   4   3        0.05       -0.37      2.26 o
  13   4   3        0.95        1.25      2.40 o
 -14   5   3        0.88       -2.52      2.52 o
 -13   5   3        4.62        3.33      2.60 o
 -12   5   3       11.61       14.55      4.87 o
 -11   5   3       30.08       30.50      2.35 o
 -10   5   3      102.55      107.14      3.74 o
  -9   5   3        1.91        0.98      1.37 o
  -8   5   3       37.21       36.21      3.01 o
  -7   5   3        5.17        6.16      1.09 o
  -6   5   3       98.60      110.03      1.74 o
  -5   5   3        0.01        1.69      0.71 o
  -4   5   3     1283.54     1302.56     10.86 o
  -3   5   3      377.36      357.38      4.52 o
  -2   5   3     2641.34     2866.68     27.87 o
  -1   5   3        0.39        1.12      0.65 o
   0   5   3      163.89      153.77      2.26 o
   1   5   3      156.79      175.23      2.18 o
   2   5   3      776.61      832.63      6.58 o
   3   5   3     2768.06     2958.60     23.00 o
   4   5   3      147.47      186.12      2.28 o
   5   5   3      293.76      270.52      3.99 o
   6   5   3      171.67      181.69      3.23 o
   7   5   3       19.99       16.43      1.60 o
   8   5   3        0.12       -0.83      1.07 o
   9   5   3       54.51       54.69      4.82 o
  10   5   3       52.81       48.38     11.03 o
  11   5   3       46.80       40.40      6.65 o
  12   5   3        8.07       12.79      3.09 o
  13   5   3        6.57        5.86      3.73 o
 -14   6   3        0.34       -0.90      2.86 o
 -13   6   3        4.56        6.49      3.09 o
 -12   6   3        0.40       -0.39      4.70 o
 -11   6   3       12.26       10.50      2.63 o
 -10   6   3        0.01       -0.19      1.45 o
  -9   6   3       89.48       84.27      3.50 o
  -8   6   3       74.72       61.77      2.91 o
  -7   6   3      240.67      222.58      5.65 o
  -6   6   3      254.12      252.04      4.54 o
  -5   6   3       95.34       92.66      1.98 o
  -4   6   3      899.03      931.67      8.48 o
  -3   6   3     1967.79     2027.16     16.13 o
  -2   6   3      521.40      547.60      7.08 o
  -1   6   3      151.60      161.55      2.44 o
   0   6   3      192.23      229.99      2.48 o
   1   6   3      328.68      263.91      3.32 o
   2   6   3       13.02        9.12      0.63 o
   3   6   3      516.46      492.94      4.36 o
   4   6   3        0.21       -0.36      0.58 o
   5   6   3      175.64      170.05      3.47 o
   6   6   3      111.42       97.14      2.72 o
   7   6   3      626.88      628.57      8.10 o
   8   6   3       42.55       52.55      2.36 o
   9   6   3      136.37      136.16      4.28 o
  10   6   3       88.22       91.21      6.33 o
  11   6   3        5.68        3.91      2.63 o
  12   6   3        6.13        6.65      2.98 o
 -13   7   3        0.07        0.81      2.72 o
 -12   7   3        1.60        2.87      1.92 o
 -11   7   3       15.65       17.38      2.19 o
 -10   7   3        0.97       -0.19      1.45 o
  -9   7   3       50.76       50.78      2.78 o
  -8   7   3      210.27      202.43      5.09 o
  -7   7   3       74.00       66.19      3.05 o
  -6   7   3        0.02        0.03      0.98 o
  -5   7   3        0.13        0.67      0.88 o
  -4   7   3      382.41      344.19      5.38 o
  -3   7   3      320.67      299.35      4.34 o
  -2   7   3      626.39      630.56      5.82 o
  -1   7   3      537.79      596.11      4.55 o
   0   7   3       14.07       12.00      0.71 o
   1   7   3       31.33       27.03      0.90 o
   2   7   3      146.97      148.06      1.94 o
   3   7   3      135.88      139.98      2.07 o
   4   7   3      173.55      188.08      3.12 o
   5   7   3      321.04      332.26      5.15 o
   6   7   3       15.18       15.72      1.53 o
   7   7   3       13.98       15.33      1.54 o
   8   7   3        2.07        2.10      1.79 o
   9   7   3      170.10      177.96      9.83 o
  10   7   3      107.84      120.14      4.36 o
  11   7   3        2.68        3.41      2.75 o
  12   7   3        2.96        3.56      2.86 o
 -13   8   3       22.32       24.33      4.47 o
 -12   8   3        1.72        2.63      2.00 o
 -11   8   3       12.72       11.02      2.11 o
 -10   8   3       10.97       12.70      2.09 o
  -9   8   3      131.14      130.12      4.36 o
  -8   8   3       31.59       26.45      2.28 o
  -7   8   3        3.08       -0.16      1.41 o
  -6   8   3       11.12        7.61      1.57 o
  -5   8   3       82.43       72.27      2.27 o
  -4   8   3       36.24       39.90      1.87 o
  -3   8   3      139.02      140.99      2.69 o
  -2   8   3      280.15      298.94      4.05 o
  -1   8   3      550.78      597.37      5.10 o
   0   8   3        5.29        5.42      0.67 o
   1   8   3       29.45       33.73      1.29 o
   2   8   3        4.19        3.42      0.71 o
   3   8   3        1.79        1.95      0.72 o
   4   8   3       82.09       80.93      2.13 o
   5   8   3       19.81       20.13      1.90 o
   6   8   3       43.07       41.64      2.43 o
   7   8   3       50.30       47.78      2.71 o
   8   8   3       33.99       32.07      2.89 o
   9   8   3       29.25       30.16      2.62 o
  10   8   3      127.48      144.28      4.95 o
  11   8   3       10.80        9.01      3.09 o
 -12   9   3        4.29        5.28      2.42 o
 -11   9   3        7.29        5.31      2.04 o
 -10   9   3        1.22        1.18      1.88 o
  -9   9   3       29.83       28.49      2.56 o
  -8   9   3       19.19       18.50      2.24 o
  -7   9   3       58.67       46.34      5.06 o
  -6   9   3       27.89       17.54      2.00 o
  -5   9   3       30.67       23.41      1.52 o
  -4   9   3      116.98      101.36      2.78 o
  -3   9   3      148.72      141.95      4.32 o
  -2   9   3       37.44       28.17      1.57 o
  -1   9   3      114.83      106.60      3.15 o
   0   9   3       63.14       60.43      2.31 o
   1   9   3       57.97       58.41      1.72 o
   2   9   3      241.42      238.62      4.59 o
   3   9   3       23.78       26.03      1.71 o
   4   9   3       14.70       14.59      1.70 o
   5   9   3      136.46      138.63      4.21 o
   6   9   3       24.90       22.33      2.51 o
   7   9   3        0.86       -1.34      1.34 o
   8   9   3        0.01       -1.41      1.41 o
   9   9   3        0.00       -0.57      1.57 o
  10   9   3        8.81       12.39      2.43 o
  11   9   3      100.33      115.17      9.41 o
 -11  10   3        0.40        0.89      2.04 o
 -10  10   3        5.78        5.26      2.15 o
  -9  10   3        3.49        0.24      1.76 o
  -8  10   3        0.17       -0.37      1.45 o
  -7  10   3        2.95        0.84      1.62 o
  -6  10   3       56.27       54.35      2.94 o
  -5  10   3       69.65       70.28      2.51 o
  -4  10   3       66.58       56.65      2.27 o
  -3  10   3        5.96        4.13      1.15 o
  -2  10   3       33.68       34.88      1.80 o
  -1  10   3       84.32       73.54      2.46 o
   0  10   3      323.66      327.56      5.03 o
   1  10   3     1142.35     1129.03     13.40 o
   2  10   3      393.86      402.80      5.68 o
   3  10   3      248.34      253.51      4.41 o
   4  10   3       15.63       13.34      1.90 o
   5  10   3       12.91       14.95      2.04 o
   6  10   3        5.69        5.70      1.70 o
   7  10   3       71.07       73.85      3.56 o
   8  10   3       13.96       14.88      2.24 o
   9  10   3        1.81        2.69      2.00 o
  10  10   3       32.74       42.01      3.38 o
 -10  11   3        0.20       -0.19      1.89 o
  -9  11   3        5.87        9.28      2.24 o
  -8  11   3       10.43       11.35      2.24 o
  -7  11   3        0.04       -1.68      2.38 o
  -6  11   3        2.67        2.67      1.72 o
  -5  11   3       13.80       14.20      2.66 o
  -4  11   3       20.21       21.27      1.77 o
  -3  11   3        9.08        7.38      1.31 o
  -2  11   3        0.86        0.78      1.02 o
  -1  11   3       11.34       12.98      1.84 o
   0  11   3       16.85       18.33      2.92 o
   1  11   3      120.16      122.24      4.34 o
   2  11   3       29.94       27.44      2.26 o
   3  11   3       88.48      102.16      3.41 o
   4  11   3      235.38      236.30      5.56 o
   5  11   3        0.50       -0.66      1.53 o
   6  11   3       23.90       30.29      2.72 o
   7  11   3        0.00       -0.65      1.66 o
   8  11   3       26.36       26.16      2.76 o
   9  11   3       14.40       20.02      2.75 o
  -9  12   3       20.62       24.44      6.14 o
  -8  12   3        5.72        5.56      2.20 o
  -7  12   3       13.59       16.31      2.38 o
  -6  12   3       28.39       31.12      2.76 o
  -5  12   3        1.64        1.44      1.70 o
  -4  12   3        0.55        1.30      1.28 o
  -3  12   3       76.23       74.94      3.22 o
  -2  12   3       18.67       20.01      2.17 o
  -1  12   3        1.11        0.97      1.61 o
   0  12   3        0.00       -1.10      1.62 o
   1  12   3       32.82       27.96      2.49 o
   2  12   3       11.93       11.06      2.03 o
   3  12   3        0.00       -0.81      2.76 o
   4  12   3       50.54       46.30      3.59 o
   5  12   3        0.19        3.71      2.10 o
   6  12   3       13.23        8.41      2.53 o
   7  12   3        0.04       -1.61      1.76 o
   8  12   3        2.15        1.07      2.09 o
  -8  13   3        2.09        2.22      2.15 o
  -7  13   3       43.75       47.39      3.40 o
  -6  13   3       15.44        6.94      2.12 o
  -5  13   3        4.88        3.60      2.49 o
  -4  13   3        7.79        4.42      1.63 o
  -3  13   3       81.53       86.64      4.01 o
  -2  13   3        6.99       10.78      2.17 o
  -1  13   3       43.53       43.41      6.81 o
   0  13   3        0.26       -0.65      1.61 o
   1  13   3        3.52        1.15      1.71 o
   2  13   3        0.16        1.06      1.71 o
   3  13   3      361.32      373.09     12.33 o
   4  13   3        0.03       -2.60      2.60 o
   5  13   3       20.51       23.52      3.11 o
   6  13   3        2.41        3.69      2.49 o
  -6  14   3       27.87       31.91      3.78 o
  -5  14   3        0.02        5.52      3.24 o
  -4  14   3        4.29        8.11      3.24 o
  -3  14   3        6.67        4.41      2.17 o
  -2  14   3       56.80       55.34      3.44 o
  -1  14   3        0.06       -0.65      1.84 o
   0  14   3        2.78        0.04      1.79 o
   1  14   3        2.33        1.24      1.94 o
   2  14   3       82.13       81.43      6.49 o
   3  14   3        3.19        6.81      3.24 o
   4  14   3       30.01       33.09      4.54 o
  -3  15   3        0.14        0.46      1.94 o
  -2  15   3        7.05        7.15      3.08 o
  -1  15   3       18.18       21.93      2.86 o
   0  15   3       42.05       49.82      3.67 o
   1  15   3       21.30       33.99      3.21 o
 -14   0   4        6.38        5.84      3.57 o
 -12   0   4      304.66      315.43      8.81 o
 -10   0   4       44.11       49.99      3.32 o
  -8   0   4      536.67      567.05      7.58 o
  -6   0   4      631.77      632.29      7.72 o
  -4   0   4     1795.65     1675.46     16.90 o
  -2   0   4     1882.93     1787.55     18.65 o
   0   0   4      885.24      786.51      8.59 o
   2   0   4      155.25      112.50      2.57 o
   4   0   4      288.66      311.62      5.07 o
   6   0   4      884.16      884.64     11.91 o
   8   0   4        0.05        0.21      1.25 o
  10   0   4      109.82       96.42      4.34 o
  12   0   4       34.85       31.31      3.19 o
 -15   1   4        9.27       11.92      3.42 o
 -14   1   4       10.51       11.15      2.35 o
 -13   1   4       16.75       17.91      2.92 o
 -12   1   4      137.57      151.57      4.33 o
 -11   1   4      477.36      495.31      7.69 o
 -10   1   4      743.23      772.67      9.79 o
  -9   1   4        0.02        0.95      0.68 o
  -8   1   4        1.96        4.71      0.62 o
  -7   1   4      159.12      159.63      2.28 o
  -6   1   4      246.97      214.05      2.53 o
  -5   1   4     1066.84     1124.25      8.52 o
  -4   1   4        6.20        2.57      0.42 o
  -3   1   4        3.18        2.82      0.65 o
  -2   1   4     1357.57     1353.48      9.74 o
  -1   1   4     2164.01     2166.30     14.91 o
   0   1   4      493.53      437.79      3.76 o
   1   1   4        0.83        3.28      0.38 o
   2   1   4      842.90      816.88      7.53 o
   3   1   4       85.33       77.46      1.51 o
   4   1   4      288.95      330.27      3.77 o
   5   1   4       25.47       41.80      1.64 o
   6   1   4       52.41       66.77      1.52 o
   7   1   4        6.36        8.44      1.50 o
   8   1   4       60.20       55.31      2.57 o
   9   1   4       44.19       40.72      1.98 o
  10   1   4       62.87       62.41      2.56 o
  11   1   4       25.82       23.32      1.87 o
  12   1   4       10.78       10.90      1.65 o
  13   1   4       18.15       17.18      2.56 o
 -15   2   4       15.45       13.35      3.57 o
 -14   2   4        3.53        2.85      2.63 o
 -13   2   4        4.42        6.45      2.09 o
 -12   2   4       44.89       41.30      4.15 o
 -11   2   4      157.40      172.70      8.62 o
 -10   2   4     1049.59     1121.99     16.69 o
  -9   2   4      118.25      114.14      2.29 o
  -8   2   4        8.66        9.15      0.75 o
  -7   2   4     1079.27     1094.72      9.91 o
  -6   2   4       86.83       92.28      1.63 o
  -5   2   4     4261.31     4286.42     28.93 o
  -4   2   4      373.03      357.30      3.40 o
  -3   2   4       13.75       18.99      0.74 o
  -2   2   4      360.98      399.64      3.88 o
  -1   2   4      217.26      235.08      2.42 o
   0   2   4      357.59      358.93      4.08 o
   1   2   4        6.12        7.89      0.54 o
   2   2   4      863.80      800.84      7.49 o
   3   2   4        7.88        7.27      0.64 o
   4   2   4      704.65      753.23      7.22 o
   5   2   4        2.23        0.02      0.47 o
   6   2   4       45.00       36.86      1.66 o
   7   2   4       54.92       50.39      1.80 o
   8   2   4        0.16       -0.88      1.09 o
   9   2   4        0.38        0.89      1.12 o
  10   2   4       36.04       35.84      2.03 o
  11   2   4        5.53        7.04      2.06 o
  12   2   4        7.29       10.49      2.09 o
  13   2   4        0.21        0.81      2.52 o
 -15   3   4        0.77       -0.25      2.86 o
 -14   3   4        0.67        2.27      3.24 o
 -13   3   4        9.00        9.89      2.98 o
 -12   3   4       51.58       56.45      4.34 o
 -11   3   4      182.33      205.23      6.93 o
 -10   3   4      267.83      273.16      4.19 o
  -9   3   4      176.90      164.53      2.86 o
  -8   3   4      199.85      205.60      3.00 o
  -7   3   4       49.29       58.19      1.67 o
  -6   3   4      116.82      144.86      2.20 o
  -5   3   4      447.32      479.14      4.35 o
  -4   3   4      939.85      983.60      7.51 o
  -3   3   4     1191.44     1238.47      9.11 o
  -2   3   4      410.59      337.54      3.17 o
  -1   3   4      100.51      102.65      4.11 o
   0   3   4       50.68       68.81      1.87 o
   1   3   4       27.88       32.48      1.63 o
   2   3   4     1178.22     1215.39      9.88 o
   3   3   4     2275.40     2427.83     20.46 o
   4   3   4      398.65      423.38      4.71 o
   5   3   4       17.74        8.67      0.86 o
   6   3   4      275.20      296.96      4.23 o
   7   3   4       34.33       28.46      1.50 o
   8   3   4      349.19      333.85      6.56 o
   9   3   4      287.14      263.43      4.72 o
  10   3   4        6.19        4.48      1.33 o
  11   3   4       46.97       35.89      3.27 o
  12   3   4        5.75        5.68      2.52 o
  13   3   4        2.32        0.59      2.49 o
 -14   4   4       13.23       13.11      4.06 o
 -13   4   4       80.35       86.30      5.59 o
 -12   4   4       52.94       59.43      4.52 o
 -11   4   4       28.72       33.59      2.42 o
 -10   4   4       10.22        8.78      1.68 o
  -9   4   4       19.08       17.90      1.34 o
  -8   4   4       27.09       20.45      1.75 o
  -7   4   4      580.23      627.00      5.18 o
  -6   4   4        4.14        2.04      0.51 o
  -5   4   4      598.35      560.81      4.53 o
  -4   4   4     4776.94     4906.10     32.91 o
  -3   4   4      400.55      443.16      5.16 o
  -2   4   4      379.88      378.45      3.96 o
  -1   4   4        1.79        1.58      0.86 o
   0   4   4        9.35        6.55      0.62 o
   1   4   4     1156.96     1275.69     10.38 o
   2   4   4        6.10        7.11      0.62 o
   3   4   4       15.01       18.92      0.98 o
   4   4   4       41.44       41.72      1.38 o
   5   4   4        3.12        2.05      0.72 o
   6   4   4       30.75       26.28      1.43 o
   7   4   4       90.43       95.09      2.55 o
   8   4   4       32.70       25.07      1.66 o
   9   4   4       68.13       64.38      3.88 o
  10   4   4        0.82       -1.64      1.79 o
  11   4   4        0.18       -1.69      1.69 o
  12   4   4        0.14       -2.03      2.03 o
 -14   5   4        8.21        6.34      6.49 o
 -13   5   4       39.21       42.90      4.43 o
 -12   5   4        6.79        2.49      2.40 o
 -11   5   4        7.49        8.95      2.10 o
 -10   5   4       39.61       39.10      3.71 o
  -9   5   4      162.61      158.78      3.66 o
  -8   5   4        0.32       -0.91      0.91 o
  -7   5   4      180.38      178.66      3.30 o
  -6   5   4        4.50        5.87      0.56 o
  -5   5   4      562.34      562.18      5.75 o
  -4   5   4     1820.08     1654.68     13.49 o
  -3   5   4     1544.79     1550.83     11.46 o
  -2   5   4      476.95      438.55      4.50 o
  -1   5   4      314.26      307.53      3.57 o
   0   5   4        2.32        0.60      0.49 o
   1   5   4     2014.74     2055.63     16.13 o
   2   5   4      165.35      186.42      2.80 o
   3   5   4       93.48       96.30      1.86 o
   4   5   4      214.84      238.13      2.74 o
   5   5   4        1.87        0.83      0.99 o
   6   5   4        5.67        3.76      0.98 o
   7   5   4        5.46        5.50      1.15 o
   8   5   4       15.41       11.28      1.76 o
   9   5   4      161.18      146.87      4.27 o
  10   5   4       30.46       31.95      2.66 o
  11   5   4        4.99        9.31      3.08 o
  12   5   4        0.64        1.30      2.40 o
 -14   6   4        0.58       -1.89      3.24 o
 -13   6   4        8.97       10.79      3.89 o
 -12   6   4        2.09        0.49      2.52 o
 -11   6   4        9.54        7.00      1.88 o
 -10   6   4        2.92        2.31      2.00 o
  -9   6   4        3.39        3.06      1.60 o
  -8   6   4       49.02       46.64      2.23 o
  -7   6   4       94.40       96.17      2.89 o
  -6   6   4        1.08        2.60      1.13 o
  -5   6   4      637.67      668.00      6.74 o
  -4   6   4     1462.88     1422.41     12.09 o
  -3   6   4      561.75      581.96      5.43 o
  -2   6   4       32.48       28.87      1.57 o
  -1   6   4      709.69      691.62      5.98 o
   0   6   4       20.26       27.83      2.23 o
   1   6   4      130.21      141.61      2.62 o
   2   6   4      294.25      324.81      3.47 o
   3   6   4        7.99       10.38      0.77 o
   4   6   4       67.06       70.03      1.52 o
   5   6   4        9.13        9.24      1.64 o
   6   6   4        1.74        0.72      1.09 o
   7   6   4       22.37       21.67      1.93 o
   8   6   4       91.09       93.35      3.06 o
   9   6   4      116.12      117.12      3.50 o
  10   6   4      118.60      120.19      5.95 o
  11   6   4        0.58       -1.35      4.06 o
  12   6   4        5.20        5.33      3.57 o
 -13   7   4        8.97        4.77      3.09 o
 -12   7   4        5.10        4.87      2.83 o
 -11   7   4       53.62       47.17      4.16 o
 -10   7   4      142.74      146.05      6.64 o
  -9   7   4       23.13       19.99      2.18 o
  -8   7   4       28.69       23.84      2.20 o
  -7   7   4       21.62       18.98      1.64 o
  -6   7   4      137.43      144.57      2.79 o
  -5   7   4      364.52      359.15      4.62 o
  -4   7   4      272.12      269.81      3.77 o
  -3   7   4        0.23        0.42      0.69 o
  -2   7   4       24.82       33.64      0.92 o
  -1   7   4       41.31       41.23      1.06 o
   0   7   4      124.13      122.06      1.92 o
   1   7   4      237.22      225.93      2.88 o
   2   7   4       76.13       76.81      1.60 o
   3   7   4        0.08       -0.34      0.58 o
   4   7   4        0.61        1.26      0.70 o
   5   7   4       52.53       55.51      2.51 o
   6   7   4       20.58       22.37      1.65 o
   7   7   4       15.49       16.39      1.69 o
   8   7   4       24.25       22.59      1.91 o
   9   7   4        2.47        2.52      1.72 o
  10   7   4      114.78      134.29      7.80 o
  11   7   4        8.52        5.75      2.81 o
 -13   8   4       16.06       18.96      4.11 o
 -12   8   4       18.93       24.86      2.93 o
 -11   8   4        4.23        6.34      1.99 o
 -10   8   4       30.85       34.48      2.75 o
  -9   8   4        0.37        0.87      1.57 o
  -8   8   4        0.07       -0.37      1.77 o
  -7   8   4        1.99        0.83      1.49 o
  -6   8   4      279.81      266.18      4.02 o
  -5   8   4        2.55        2.06      0.94 o
  -4   8   4      139.38      147.67      2.88 o
  -3   8   4        6.07        6.50      0.89 o
  -2   8   4      106.70      112.32      2.14 o
  -1   8   4       60.04       59.63      1.47 o
   0   8   4        5.83        7.94      0.67 o
   1   8   4      196.58      210.00      2.84 o
   2   8   4       42.34       44.00      1.78 o
   3   8   4       12.69       10.52      0.85 o
   4   8   4      644.34      633.50      7.87 o
   5   8   4      691.35      690.20      8.55 o
   6   8   4      138.51      141.85      3.63 o
   7   8   4       42.31       41.10      2.23 o
   8   8   4       31.92       33.01      2.62 o
   9   8   4       45.78       51.65      3.05 o
  10   8   4       29.93       34.26      2.92 o
  11   8   4        6.71        5.18      3.19 o
 -12   9   4        3.71        1.07      2.04 o
 -11   9   4       29.64       35.48      4.79 o
 -10   9   4        8.29       10.21      3.78 o
  -9   9   4        2.29       -0.08      1.63 o
  -8   9   4        8.63        2.97      1.72 o
  -7   9   4       24.21       20.55      4.00 o
  -6   9   4      255.58      210.93      5.33 o
  -5   9   4        3.08       -0.51      0.92 o
  -4   9   4      123.04      119.59      3.07 o
  -3   9   4       35.11       33.78      2.62 o
  -2   9   4        0.16       -1.54      1.61 o
  -1   9   4        0.87        0.10      0.91 o
   0   9   4      152.85      152.40      2.93 o
   1   9   4        0.57        1.07      0.67 o
   2   9   4      148.18      149.89      2.82 o
   3   9   4       28.49       25.09      1.38 o
   4   9   4       51.88       50.75      2.18 o
   5   9   4        0.94       -0.37      1.43 o
   6   9   4       99.96       99.38      3.77 o
   7   9   4        1.55       -0.23      1.61 o
   8   9   4        2.43        2.26      1.62 o
   9   9   4       20.58       22.11      3.07 o
  10   9   4        1.32        1.44      1.89 o
 -11  10   4        1.74        1.52      2.70 o
 -10  10   4       30.62       34.65      2.98 o
  -9  10   4        3.80        3.14      2.04 o
  -8  10   4      108.36      101.77      6.14 o
  -7  10   4       18.52       18.41      2.19 o
  -6  10   4        0.31       -1.20      1.55 o
  -5  10   4        0.00        0.58      1.07 o
  -4  10   4        3.71        3.16      1.18 o
  -3  10   4        1.10        2.04      1.07 o
  -2  10   4      441.12      412.75      6.08 o
  -1  10   4      584.26      567.78      8.40 o
   0  10   4      250.79      253.00      4.73 o
   1  10   4       51.95       52.67      2.56 o
   2  10   4        5.25        5.21      1.19 o
   3  10   4       16.79       15.01      1.47 o
   4  10   4       30.68       27.41      2.23 o
   5  10   4        1.18       -0.18      1.37 o
   6  10   4        3.41        1.62      1.69 o
   7  10   4       11.37        9.99      2.09 o
   8  10   4        2.26        2.79      1.76 o
   9  10   4       13.88       14.17      2.52 o
 -10  11   4       11.90       15.77      2.56 o
  -9  11   4        5.61        8.94      2.12 o
  -8  11   4       10.22        5.12      2.04 o
  -7  11   4        9.25        6.45      2.44 o
  -6  11   4       15.50       15.22      2.12 o
  -5  11   4      183.04      173.86      4.21 o
  -4  11   4       55.65       59.88      2.47 o
  -3  11   4       72.30       65.91      2.55 o
  -2  11   4      106.25      115.16      3.25 o
  -1  11   4       49.58       45.69      4.70 o
   0  11   4        2.52        1.95      1.62 o
   1  11   4        0.11       -2.27      2.27 o
   2  11   4      109.11      112.45      3.62 o
   3  11   4      152.87      153.99      5.45 o
   4  11   4        2.47        2.36      1.60 o
   5  11   4        7.72        4.66      1.79 o
   6  11   4        1.19        1.70      1.70 o
   7  11   4        3.23        3.40      1.99 o
   8  11   4       26.25       28.69      2.89 o
  -9  12   4       19.48       21.25      2.89 o
  -8  12   4       15.21       18.98      2.71 o
  -7  12   4        0.70        0.60      1.80 o
  -6  12   4        2.03        0.17      1.76 o
  -5  12   4        0.00       -1.63      1.63 o
  -4  12   4        2.49        0.55      1.21 o
  -3  12   4       19.65       14.86      2.43 o
  -2  12   4       19.87       18.60      3.41 o
  -1  12   4        1.50        3.42      2.27 o
   0  12   4       19.41       21.74      2.29 o
   1  12   4       56.97       57.19      7.95 o
   2  12   4       57.55       59.16      3.44 o
   3  12   4        8.20        9.58      2.92 o
   4  12   4        4.15        4.12      2.17 o
   5  12   4        1.30        3.16      2.26 o
   6  12   4        1.15        3.38      4.02 o
   7  12   4        1.44       -1.08      1.99 o
  -8  13   4        3.12        1.86      2.47 o
  -7  13   4        6.35        7.91      2.25 o
  -6  13   4        8.57        8.29      2.18 o
  -5  13   4        0.33       -1.23      3.57 o
  -4  13   4       31.20       28.25      2.37 o
  -3  13   4        3.56        5.35      1.84 o
  -2  13   4        2.84        3.73      1.84 o
  -1  13   4        5.62        6.09      1.94 o
   0  13   4        5.81        3.08      1.84 o
   1  13   4       32.72       33.98      5.84 o
   2  13   4       18.36       18.33      2.40 o
   3  13   4        8.59        6.81      3.57 o
   4  13   4       16.60       15.25      3.89 o
   5  13   4       10.96        9.30      2.81 o
   6  13   4       24.79       36.17      3.82 o
  -6  14   4       20.30       15.90      3.24 o
  -5  14   4        0.55       -1.30      2.92 o
  -4  14   4        0.04        0.00      2.60 o
  -3  14   4        7.77        7.12      2.17 o
  -2  14   4        3.88        3.06      3.08 o
  -1  14   4        1.86        0.16      1.84 o
   0  14   4       23.59       22.10      2.75 o
   1  14   4       80.84      109.33      4.93 o
   2  14   4        5.84        0.00      2.92 o
   3  14   4        8.28       12.65      3.89 o
   4  14   4       17.86       16.55      4.22 o
  -2  15   4        2.06        2.60      2.29 o
  -1  15   4       58.69       60.19      3.90 o
   0  15   4        3.96        8.85      2.29 o
 -15   0   5        0.92       -0.97      3.24 o
 -13   0   5      144.59      156.71      6.64 o
 -11   0   5       39.10       48.12      3.65 o
  -9   0   5       17.61       19.48      1.48 o
  -7   0   5      161.42      181.23      3.61 o
  -5   0   5       37.05       31.47      1.61 o
  -3   0   5     3632.19     3343.84     32.25 o
  -1   0   5     1385.27     1227.36     12.87 o
   1   0   5      998.74     1092.37     14.04 o
   3   0   5       92.25      118.70      2.88 o
   5   0   5       71.22       74.94      2.40 o
   7   0   5        1.66       -1.95      1.95 o
   9   0   5        4.43        3.43      2.11 o
  11   0   5        0.13       -0.76      1.71 o
  13   0   5        0.05        0.32      2.92 o
 -15   1   5       18.34       14.05      3.51 o
 -14   1   5        0.07        0.19      1.98 o
 -13   1   5      113.33      122.63      5.35 o
 -12   1   5       34.03       41.27      2.59 o
 -11   1   5       42.65       40.47      2.49 o
 -10   1   5       95.47       90.59      2.29 o
  -9   1   5       51.13       45.26      1.51 o
  -8   1   5       41.25       40.75      1.49 o
  -7   1   5      177.33      160.67      2.99 o
  -6   1   5        0.28        2.01      0.86 o
  -5   1   5       41.00       58.28      2.90 o
  -4   1   5       29.10       51.02      1.62 o
  -3   1   5      307.81      357.70      3.43 o
  -2   1   5      882.24      876.63      7.47 o
  -1   1   5     2754.53     2725.63     18.72 o
   0   1   5        7.37        4.46      0.76 o
   1   1   5     2281.22     2307.50     17.58 o
   2   1   5      194.02      208.68      2.92 o
   3   1   5      135.38      136.17      2.26 o
   4   1   5       81.47       68.57      1.59 o
   5   1   5       50.52       52.55      1.97 o
   6   1   5       74.46       78.70      1.80 o
   7   1   5       59.57       46.49      2.09 o
   8   1   5      132.59      133.75      3.81 o
   9   1   5        4.41        5.19      1.30 o
  10   1   5       26.67       28.32      1.94 o
  11   1   5       62.10       64.87      3.00 o
  12   1   5        1.27        3.14      1.51 o
 -15   2   5       24.30       26.32      4.11 o
 -14   2   5        0.32        1.62      2.75 o
 -13   2   5        3.52       -0.49      2.52 o
 -12   2   5      132.59      142.05      5.52 o
 -11   2   5       13.79       10.56      2.29 o
 -10   2   5      203.62      198.74      3.57 o
  -9   2   5       38.26       34.88      1.57 o
  -8   2   5       10.26       12.64      0.83 o
  -7   2   5        0.48        0.24      1.03 o
  -6   2   5      108.74      118.68      1.96 o
  -5   2   5     6044.38     6003.22     71.00 o
  -4   2   5      427.98      516.72      5.26 o
  -3   2   5       53.37       76.31      1.48 o
  -2   2   5      213.92      202.20      2.66 o
  -1   2   5       49.92       56.22      1.17 o
   0   2   5      267.68      291.37      3.23 o
   1   2   5     1479.67     1601.57     14.52 o
   2   2   5      884.96      975.36      9.11 o
   3   2   5        1.99        3.77      0.64 o
   4   2   5       97.61      116.11      2.04 o
   5   2   5       52.10       52.04      1.48 o
   6   2   5       17.19       13.32      1.24 o
   7   2   5       39.30       27.67      1.72 o
   8   2   5      202.22      157.63      4.16 o
   9   2   5      271.15      244.39      4.68 o
  10   2   5        2.24        2.86      1.32 o
  11   2   5       22.19       17.74      1.79 o
  12   2   5        0.05        1.13      2.11 o
 -15   3   5        1.89        2.99      2.96 o
 -14   3   5        4.40        5.20      5.19 o
 -13   3   5       51.20       50.71      4.47 o
 -12   3   5       10.04       15.51      3.19 o
 -11   3   5      146.65      161.17      5.99 o
 -10   3   5        6.02        5.69      1.41 o
  -9   3   5       67.18       72.78      1.99 o
  -8   3   5       52.42       47.68      1.33 o
  -7   3   5        0.01        1.96      0.70 o
  -6   3   5     1234.69     1197.09      9.39 o
  -5   3   5     1150.26     1124.58      8.77 o
  -4   3   5      378.73      363.61      3.75 o
  -3   3   5     1803.25     1889.03     13.56 o
  -2   3   5      729.82      738.24      6.63 o
  -1   3   5     3694.86     3621.59     26.97 o
   0   3   5      118.11      128.75      2.36 o
   1   3   5     4095.27     4534.05     33.44 o
   2   3   5      834.61      900.56      7.83 o
   3   3   5     1011.37     1118.64     10.36 o
   4   3   5        5.35        3.14      0.64 o
   5   3   5       29.43       23.51      1.07 o
   6   3   5        3.36        1.58      0.90 o
   7   3   5       71.52       58.75      4.31 o
   8   3   5       46.91       47.49      2.11 o
   9   3   5      184.47      167.44      4.20 o
  10   3   5       32.81       27.01      1.97 o
  11   3   5       14.27       13.47      2.63 o
  12   3   5        2.71        3.54      2.30 o
 -14   4   5        9.80        6.33      3.73 o
 -13   4   5        5.90        7.84      2.96 o
 -12   4   5        2.62        3.19      2.49 o
 -11   4   5      124.44      120.59      3.35 o
 -10   4   5      113.17      110.67      3.75 o
  -9   4   5       86.95       82.97      3.25 o
  -8   4   5       10.18       13.33      1.43 o
  -7   4   5      208.93      192.49      2.94 o
  -6   4   5       42.53       41.34      1.24 o
  -5   4   5      299.21      297.38      3.19 o
  -4   4   5      676.37      636.71      5.43 o
  -3   4   5     2729.03     2842.79     19.75 o
  -2   4   5      234.36      267.07      3.23 o
  -1   4   5        0.75        1.91      0.50 o
   0   4   5        0.92        1.37      0.52 o
   1   4   5      348.06      321.71      3.73 o
   2   4   5      732.90      805.25      7.24 o
   3   4   5      188.16      181.30      2.80 o
   4   4   5        6.36        5.50      1.08 o
   5   4   5      368.05      357.24      5.57 o
   6   4   5      548.45      552.60      6.82 o
   7   4   5     1346.29     1303.94     25.61 o
   8   4   5      337.27      352.24      7.05 o
   9   4   5        3.89        6.28      2.17 o
  10   4   5        1.47        0.73      1.86 o
  11   4   5       11.27       16.19      2.81 o
  12   4   5        0.90       -1.72      1.72 o
 -14   5   5        2.73       -2.34      2.86 o
 -13   5   5        1.38       -0.97      2.52 o
 -12   5   5       19.66       20.39      3.42 o
 -11   5   5        0.06       -0.08      1.40 o
 -10   5   5        6.51        9.22      1.50 o
  -9   5   5        3.93        4.05      1.36 o
  -8   5   5       11.59       10.24      1.31 o
  -7   5   5        1.09        0.71      0.67 o
  -6   5   5       29.97       30.15      1.53 o
  -5   5   5       32.44       40.19      1.09 o
  -4   5   5       59.88       61.30      1.66 o
  -3   5   5      547.43      498.75      5.13 o
  -2   5   5      160.12      169.36      2.54 o
  -1   5   5        1.39        0.87      0.50 o
   0   5   5       22.74       22.82      1.21 o
   1   5   5      235.87      264.49      4.29 o
   2   5   5       39.18       42.30      1.39 o
   3   5   5      798.01      866.54      8.64 o
   4   5   5        4.18        6.50      0.85 o
   5   5   5        3.15        3.35      0.95 o
   6   5   5       16.16       16.03      1.34 o
   7   5   5       16.29       24.70      1.62 o
   8   5   5      324.85      319.21      6.72 o
   9   5   5       56.54       59.57      5.55 o
  10   5   5        3.22        5.61      2.26 o
  11   5   5        1.14        0.08      1.66 o
  12   5   5        2.71        6.48      2.86 o
 -14   6   5        1.00       -2.92      2.92 o
 -13   6   5       24.29       31.88      4.24 o
 -12   6   5        0.73       -1.07      1.61 o
 -11   6   5       18.42       15.72      2.25 o
 -10   6   5        5.07        2.03      1.59 o
  -9   6   5        7.18        4.57      1.27 o
  -8   6   5        0.48       -0.38      1.01 o
  -7   6   5       14.21       13.37      1.84 o
  -6   6   5       71.69       70.00      1.97 o
  -5   6   5      141.93      124.93      2.75 o
  -4   6   5      310.38      341.29      4.88 o
  -3   6   5       44.01       42.58      1.37 o
  -2   6   5       24.65       30.07      1.20 o
  -1   6   5      124.87      125.07      2.24 o
   0   6   5       65.26       69.26      1.79 o
   1   6   5      886.12      899.97      9.28 o
   2   6   5       28.10       42.56      1.53 o
   3   6   5      394.52      391.12      4.62 o
   4   6   5       10.60       14.56      0.94 o
   5   6   5        5.52        3.07      0.97 o
   6   6   5        3.39        3.32      1.28 o
   7   6   5       16.80       14.70      1.76 o
   8   6   5      126.74      124.37      4.26 o
   9   6   5       29.07       29.68      2.35 o
  10   6   5        5.96        4.85      1.90 o
  11   6   5        0.00        0.65      2.34 o
 -13   7   5        0.38       -1.62      2.52 o
 -12   7   5       21.90       20.69      2.55 o
 -11   7   5       23.23       26.86      2.63 o
 -10   7   5        7.65        5.53      2.21 o
  -9   7   5       18.10       18.70      2.06 o
  -8   7   5       98.00       91.35      4.03 o
  -7   7   5        5.27        4.10      1.19 o
  -6   7   5       86.90       96.77      3.64 o
  -5   7   5       10.05        7.19      0.98 o
  -4   7   5      177.50      169.93      3.05 o
  -3   7   5      147.71      148.62      2.31 o
  -2   7   5        0.49        0.42      0.57 o
  -1   7   5        6.43        9.34      0.84 o
   0   7   5       32.13       34.22      1.13 o
   1   7   5      537.32      547.27      4.93 o
   2   7   5      489.37      490.79      4.59 o
   3   7   5      181.25      173.21      2.86 o
   4   7   5      359.90      355.05      4.42 o
   5   7   5      191.53      186.61      4.44 o
   6   7   5       76.15       68.47      3.98 o
   7   7   5       64.70       72.10      3.92 o
   8   7   5        6.71       12.01      1.69 o
   9   7   5        0.13       -1.29      1.29 o
  10   7   5       28.90       40.14      4.24 o
  11   7   5       13.53       12.33      3.32 o
 -13   8   5        0.87       -2.28      5.52 o
 -12   8   5        4.02        4.00      2.12 o
 -11   8   5        0.18       -1.28      1.61 o
 -10   8   5       24.60       20.77      2.47 o
  -9   8   5        1.14        0.24      1.53 o
  -8   8   5       24.81       21.01      1.92 o
  -7   8   5       39.72       37.17      2.20 o
  -6   8   5      188.59      186.41      3.41 o
  -5   8   5      394.13      404.82      5.28 o
  -4   8   5      185.21      200.08      3.67 o
  -3   8   5      262.39      261.12      3.94 o
  -2   8   5       13.96       16.57      1.16 o
  -1   8   5     1021.11     1020.88      8.39 o
   0   8   5      381.91      362.31      3.82 o
   1   8   5        2.22        3.62      0.78 o
   2   8   5     1022.94     1016.77      8.57 o
   3   8   5       78.78       81.55      1.96 o
   4   8   5      300.24      310.69      5.91 o
   5   8   5      254.46      257.14      4.76 o
   6   8   5        0.15        1.07      1.20 o
   7   8   5       27.17       26.84      1.98 o
   8   8   5       41.20       47.43      2.49 o
   9   8   5       15.63        9.15      2.66 o
  10   8   5        0.02        0.41      2.58 o
 -12   9   5        2.44       -0.61      2.04 o
 -11   9   5        3.77        3.30      2.08 o
 -10   9   5        0.01       -1.32      1.57 o
  -9   9   5        3.63       -0.38      1.53 o
  -8   9   5       31.18       28.83      2.52 o
  -7   9   5        0.08       -1.18      1.18 o
  -6   9   5       19.53       18.98      1.42 o
  -5   9   5      450.39      397.41      5.36 o
  -4   9   5        3.40        2.73      0.99 o
  -3   9   5       34.95       29.79      1.60 o
  -2   9   5      238.72      228.43      3.82 o
  -1   9   5        0.85        1.93      0.91 o
   0   9   5      143.14      134.04      2.36 o
   1   9   5      161.42      163.31      2.54 o
   2   9   5        0.09        0.35      0.67 o
   3   9   5      168.68      178.03      2.88 o
   4   9   5        6.06        6.25      1.40 o
   5   9   5      101.12       92.81      2.97 o
   6   9   5       75.28       78.81      2.95 o
   7   9   5        1.05       -0.65      1.28 o
   8   9   5        0.94        0.87      1.66 o
   9   9   5        0.71        1.07      1.85 o
  10   9   5        0.28        0.58      2.08 o
 -11  10   5        7.28        4.44      2.20 o
 -10  10   5        5.87        6.72      2.02 o
  -9  10   5        0.18        1.04      1.76 o
  -8  10   5        2.05        2.36      1.76 o
  -7  10   5       31.49       23.28      2.54 o
  -6  10   5       99.71       90.99      8.07 o
  -5  10   5       58.01       57.99      4.64 o
  -4  10   5      155.47      144.35      4.05 o
  -3  10   5        0.19        1.29      1.02 o
  -2  10   5       31.40       33.03      1.67 o
  -1  10   5       29.68       26.64      1.62 o
   0  10   5      251.44      248.74      4.54 o
   1  10   5       31.26       33.28      2.12 o
   2  10   5        0.00       -0.97      0.97 o
   3  10   5        4.20        3.21      1.12 o
   4  10   5       65.82       64.79      2.66 o
   5  10   5       26.61       26.38      2.34 o
   6  10   5        6.15        3.73      1.66 o
   7  10   5        0.02        0.54      1.66 o
   8  10   5        1.29        2.86      1.85 o
   9  10   5        3.52        7.11      2.23 o
 -10  11   5        0.22       -0.22      1.99 o
  -9  11   5        5.30        6.28      2.24 o
  -8  11   5        9.18        3.63      1.96 o
  -7  11   5       51.69       44.50      3.14 o
  -6  11   5        9.58       10.63      2.04 o
  -5  11   5       21.84       20.15      2.39 o
  -4  11   5       82.97       82.20      2.99 o
  -3  11   5       94.56      100.63      3.98 o
  -2  11   5        5.48        6.21      1.31 o
  -1  11   5       83.92       78.71      3.67 o
   0  11   5       52.17       56.65      4.38 o
   1  11   5      156.22      158.09      5.03 o
   2  11   5       88.77       83.70      6.12 o
   3  11   5        0.91        1.40      1.79 o
   4  11   5        0.48        2.40      1.94 o
   5  11   5       54.01       57.29      3.14 o
   6  11   5        0.01       -1.43      1.43 o
   7  11   5       19.02       21.06      2.58 o
   8  11   5       26.53       30.02      3.03 o
  -9  12   5        0.88        1.59      2.09 o
  -8  12   5        3.20        0.45      2.04 o
  -7  12   5        0.61       -1.76      1.76 o
  -6  12   5        1.38       -0.55      1.76 o
  -5  12   5        0.12       -1.19      1.19 o
  -4  12   5        4.84        2.76      1.50 o
  -3  12   5        0.30        0.52      1.29 o
  -2  12   5        0.06       -0.45      1.62 o
  -1  12   5        0.03       -0.16      1.61 o
   0  12   5        2.84        1.95      1.84 o
   1  12   5      166.08      159.56      6.81 o
   2  12   5      386.06      410.19      8.58 o
   3  12   5       10.81       13.78      2.49 o
   4  12   5        0.59        1.30      2.03 o
   5  12   5        6.34        9.61      2.57 o
   6  12   5        0.00       -1.88      2.10 o
   7  12   5        0.91       -0.19      1.91 o
  -8  13   5        3.67        5.50      2.47 o
  -7  13   5       19.15       25.17      3.02 o
  -6  13   5        0.03        1.68      1.90 o
  -5  13   5        3.46        0.00      3.41 o
  -4  13   5        0.99       -0.02      1.54 o
  -3  13   5       61.43       64.15      3.89 o
  -2  13   5        0.52       -1.30      1.61 o
  -1  13   5       23.52       25.70      2.75 o
   0  13   5        0.11        3.80      1.94 o
   1  13   5       76.48       77.64      4.01 o
   2  13   5        1.59        3.57      2.92 o
   3  13   5      180.31      194.00      9.08 o
   4  13   5        8.11        6.49      3.24 o
   5  13   5       15.38       30.56      3.51 o
  -6  14   5        3.06        5.19      5.19 o
  -5  14   5        4.58        2.27      3.24 o
  -4  14   5        9.31       14.95      2.49 o
  -3  14   5       18.60       21.41      3.89 o
  -2  14   5        0.07       -1.84      1.84 o
  -1  14   5        1.09        0.65      2.06 o
   0  14   5        5.27        4.18      2.17 o
   1  14   5       45.20       51.07      3.55 o
   2  14   5       50.04       42.82      4.87 o
   3  14   5       16.38       17.84      4.22 o
 -14   0   6       13.02       14.92      4.22 o
 -12   0   6      967.31     1061.51     18.77 o
 -10   0   6        5.47        2.81      1.24 o
  -8   0   6      635.79      664.85      8.87 o
  -6   0   6     1901.88     1950.55     20.35 o
  -4   0   6      630.19      533.28      6.82 o
  -2   0   6        0.58        0.77      0.58 o
   0   0   6     3167.46     3229.45     38.73 o
   2   0   6     2062.99     2010.10     24.66 o
   4   0   6       16.33       14.65      1.32 o
   6   0   6      575.38      568.82      8.89 o
   8   0   6       44.50       37.63      3.89 o
  10   0   6        7.29       15.09      3.08 o
  12   0   6        0.54       -1.79      1.79 o
 -15   1   6        1.06       -0.48      2.81 o
 -14   1   6       77.97       90.03      5.09 o
 -13   1   6       48.61       39.35      3.31 o
 -12   1   6       78.93      105.04      3.91 o
 -11   1   6      186.68      175.70      5.29 o
 -10   1   6       50.25       44.78      1.91 o
  -9   1   6      158.33      158.73      2.96 o
  -8   1   6      173.58      171.41      3.14 o
  -7   1   6     1303.52     1314.30     10.42 o
  -6   1   6      385.73      451.62      4.53 o
  -5   1   6      184.11      176.14      2.88 o
  -4   1   6      120.04      121.76      1.91 o
  -3   1   6      181.78      170.24      2.45 o
  -2   1   6       76.80       64.10      1.30 o
  -1   1   6       88.62       97.81      1.86 o
   0   1   6      270.60      252.03      3.00 o
   1   1   6      795.74      879.49      7.98 o
   2   1   6     1337.86     1464.23     13.14 o
   3   1   6        3.75        2.66      0.57 o
   4   1   6        7.16        3.37      0.64 o
   5   1   6       47.99       47.56      1.56 o
   6   1   6      265.54      237.52      4.34 o
   7   1   6       10.63       12.11      2.06 o
   8   1   6        4.55        0.81      1.61 o
   9   1   6        0.75        1.21      1.21 o
  10   1   6        7.08        8.74      1.45 o
  11   1   6        7.65        6.11      1.57 o
  12   1   6        1.57        2.44      1.53 o
 -15   2   6        0.00        0.76      2.88 o
 -14   2   6      130.29      151.32      7.30 o
 -13   2   6      148.95      159.31      7.79 o
 -12   2   6      108.58      138.79      4.95 o
 -11   2   6        8.48        5.81      1.40 o
 -10   2   6       34.62       34.51      1.68 o
  -9   2   6       80.57       78.25      2.35 o
  -8   2   6      888.85      908.20      8.53 o
  -7   2   6        0.53        0.38      0.52 o
  -6   2   6      543.95      523.49      6.40 o
  -5   2   6      946.86      945.59     12.59 o
  -4   2   6       19.39       24.68      0.95 o
  -3   2   6        0.74        1.18      0.53 o
  -2   2   6      535.52      466.05      4.91 o
  -1   2   6     1118.18     1175.39     10.04 o
   0   2   6      625.37      683.37      6.99 o
   1   2   6      356.82      357.19      3.97 o
   2   2   6      265.21      308.30      3.91 o
   3   2   6       11.61       12.73      0.96 o
   4   2   6        7.16        6.23      1.14 o
   5   2   6       33.42       41.87      1.48 o
   6   2   6      162.05      145.09      3.48 o
   7   2   6      525.26      503.04      7.34 o
   8   2   6      155.82      139.80      4.11 o
   9   2   6       18.11       16.89      1.90 o
  10   2   6        2.68       -1.12      1.12 o
  11   2   6       18.58       15.13      2.07 o
  12   2   6        3.80        3.80      2.34 o
 -15   3   6       11.21       21.15      3.97 o
 -14   3   6       16.14       15.22      3.44 o
 -13   3   6        0.03        2.60      2.92 o
 -12   3   6       11.46       18.45      5.68 o
 -11   3   6       19.48       23.66      1.77 o
 -10   3   6        0.12       -0.67      0.91 o
  -9   3   6       69.96       66.74      1.96 o
  -8   3   6        0.31       -0.15      0.63 o
  -7   3   6      583.24      619.96      5.81 o
  -6   3   6      221.77      209.90      4.84 o
  -5   3   6     1397.03     1375.54     10.58 o
  -4   3   6       43.39       54.59      1.40 o
  -3   3   6     1445.24     1344.46     11.19 o
  -2   3   6     1288.84     1304.98      9.95 o
  -1   3   6      400.00      495.88      5.08 o
   0   3   6      930.17      968.21      9.63 o
   1   3   6       67.31       66.51      1.80 o
   2   3   6      275.28      311.06      3.71 o
   3   3   6       74.59       91.61      2.21 o
   4   3   6      204.11      230.69      3.38 o
   5   3   6       77.28       76.27      1.91 o
   6   3   6       66.23       69.90      2.78 o
   7   3   6       24.42       25.57      1.85 o
   8   3   6       25.48       30.53      2.53 o
   9   3   6       15.38       15.26      1.93 o
  10   3   6        0.51        2.96      1.37 o
  11   3   6       50.85       44.55      3.74 o
  12   3   6        0.50       -0.05      2.26 o
 -14   4   6       17.17       14.78      4.06 o
 -13   4   6        1.94       -0.34      2.76 o
 -12   4   6        1.73       -0.80      2.10 o
 -11   4   6        2.47        1.87      1.22 o
 -10   4   6        0.04       -1.05      1.05 o
  -9   4   6       16.74       19.97      2.62 o
  -8   4   6       26.12       26.18      1.20 o
  -7   4   6       55.47       50.47      1.45 o
  -6   4   6      720.56      703.19      6.23 o
  -5   4   6      901.69      905.10      7.50 o
  -4   4   6      491.55      419.38      4.21 o
  -3   4   6      125.33      139.40      2.33 o
  -2   4   6      827.10      818.61     25.05 o
  -1   4   6      620.64      613.71      5.97 o
   0   4   6      338.46      376.19      4.27 o
   1   4   6      242.02      259.89      3.36 o
   2   4   6       17.69       17.96      0.98 o
   3   4   6      422.95      417.38      5.00 o
   4   4   6      233.13      229.20      3.48 o
   5   4   6      200.27      206.97      4.23 o
   6   4   6      134.77      139.73      5.25 o
   7   4   6      222.29      225.07      4.17 o
   8   4   6      451.78      435.91      6.26 o
   9   4   6       48.47       47.37      3.51 o
  10   4   6       16.95       17.64      2.81 o
  11   4   6        0.35        0.16      4.70 o
 -14   5   6        0.59        0.97      2.96 o
 -13   5   6        0.02        1.88      2.76 o
 -12   5   6       12.73        8.37      1.95 o
 -11   5   6        6.06        4.07      1.33 o
 -10   5   6       78.51       89.90      3.10 o
  -9   5   6       10.13       11.65      1.55 o
  -8   5   6        3.12        4.41      1.18 o
  -7   5   6       18.29       24.81      1.86 o
  -6   5   6       92.13       81.50      2.29 o
  -5   5   6       38.23       41.42      1.36 o
  -4   5   6       15.56       20.02      1.03 o
  -3   5   6       59.12       57.11      2.30 o
  -2   5   6      366.10      353.40      4.15 o
  -1   5   6      160.55      158.40      2.56 o
   0   5   6       11.05       13.90      1.00 o
   1   5   6        1.87        0.71      0.61 o
   2   5   6        0.96        0.71      0.64 o
   3   5   6       33.91       35.27      2.39 o
   4   5   6      104.98      102.24      2.96 o
   5   5   6       10.51       10.47      1.31 o
   6   5   6        0.75        0.40      0.95 o
   7   5   6        6.60        8.76      1.28 o
   8   5   6       14.25       17.63      2.00 o
   9   5   6       35.25       30.47      4.06 o
  10   5   6        2.13        2.80      2.10 o
  11   5   6        2.37        0.15      1.80 o
 -14   6   6        5.04        4.22      2.98 o
 -13   6   6       37.49       51.02      5.05 o
 -12   6   6        0.51        1.99      1.72 o
 -11   6   6        1.62        0.07      1.29 o
 -10   6   6        0.40       -0.66      1.11 o
  -9   6   6        0.29       -0.81      1.22 o
  -8   6   6        8.02       10.02      1.35 o
  -7   6   6       32.36       36.96      1.59 o
  -6   6   6      271.03      269.83      3.94 o
  -5   6   6      345.34      353.26      5.15 o
  -4   6   6       44.14       48.12      1.55 o
  -3   6   6       36.00       31.69      1.84 o
  -2   6   6      121.27      110.46      2.24 o
  -1   6   6       30.98       31.27      1.64 o
   0   6   6      387.75      363.07      4.60 o
   1   6   6      639.59      640.51      7.67 o
   2   6   6       40.52       51.77      1.65 o
   3   6   6       37.15       32.24      1.48 o
   4   6   6        1.08        0.86      0.75 o
   5   6   6        8.33       10.52      1.24 o
   6   6   6        0.32       -0.52      1.35 o
   7   6   6      227.13      202.08     11.62 o
   8   6   6       41.88       34.80      2.96 o
   9   6   6       19.23       21.13      2.22 o
  10   6   6        5.77        3.31      2.54 o
  11   6   6        2.57       -0.70      1.85 o
 -13   7   6       10.06        6.95      3.11 o
 -12   7   6        5.81        6.59      2.58 o
 -11   7   6        4.63        3.50      1.85 o
 -10   7   6        7.61        6.31      1.55 o
  -9   7   6        1.50        4.96      1.33 o
  -8   7   6      194.71      168.79      4.04 o
  -7   7   6       49.83       57.62      1.99 o
  -6   7   6      679.05      628.39      7.01 o
  -5   7   6      363.58      361.51      5.12 o
  -4   7   6      185.08      168.84      3.08 o
  -3   7   6        0.11        0.23      0.77 o
  -2   7   6       30.25       26.48      1.18 o
  -1   7   6      356.94      362.27      6.14 o
   0   7   6      117.16      106.59      2.37 o
   1   7   6        6.41        4.14      0.86 o
   2   7   6      157.27      152.68      2.53 o
   3   7   6        8.57        8.08      0.84 o
   4   7   6       46.61       44.32      1.99 o
   5   7   6       53.48       47.49      2.42 o
   6   7   6      101.28       96.75      3.46 o
   7   7   6        9.11        6.70      1.61 o
   8   7   6       62.63       60.67      3.08 o
   9   7   6        0.13       -0.33      1.38 o
  10   7   6        0.49       -0.01      1.74 o
 -13   8   6        9.96       12.37      2.59 o
 -12   8   6       32.25       38.33      4.52 o
 -11   8   6       12.79       14.54      2.69 o
 -10   8   6       41.32       44.68      4.80 o
  -9   8   6       18.16       17.91      1.94 o
  -8   8   6        7.96        6.14      1.51 o
  -7   8   6      216.88      189.79      4.42 o
  -6   8   6      234.20      221.63      3.86 o
  -5   8   6      144.18      136.06      3.00 o
  -4   8   6      435.26      418.94      5.43 o
  -3   8   6      819.37      780.45      9.11 o
  -2   8   6       95.89       94.13      1.94 o
  -1   8   6     1781.89     1734.92     12.46 o
   0   8   6       15.13       15.18      1.05 o
   1   8   6        1.03        0.23      0.76 o
   2   8   6       23.12       25.87      1.20 o
   3   8   6        9.83        6.62      0.96 o
   4   8   6       54.59       59.24      2.80 o
   5   8   6       10.08        8.80      1.60 o
   6   8   6       70.41       66.41      3.17 o
   7   8   6       10.78       11.38      1.63 o
   8   8   6       25.84       27.49      2.17 o
   9   8   6        2.97        3.15      1.69 o
  10   8   6        0.03       -0.56      2.60 o
 -12   9   6        5.70        2.11      2.02 o
 -11   9   6       12.78       13.80      2.59 o
 -10   9   6       24.17       21.89      2.64 o
  -9   9   6        7.24        6.74      2.39 o
  -8   9   6       59.41       54.54      5.24 o
  -7   9   6        2.40        3.21      1.38 o
  -6   9   6      319.14      308.74      4.94 o
  -5   9   6       68.48       72.62      2.44 o
  -4   9   6       87.43       80.63      2.46 o
  -3   9   6      597.34      573.60      6.77 o
  -2   9   6      140.23      150.92      3.19 o
  -1   9   6      132.80      145.39      2.82 o
   0   9   6      671.05      664.80      6.65 o
   1   9   6       11.76       13.98      1.01 o
   2   9   6       17.77       17.14      1.30 o
   3   9   6       95.39       94.27      2.27 o
   4   9   6        5.70        4.54      1.30 o
   5   9   6        3.40        3.73      1.30 o
   6   9   6       45.42       37.16      2.24 o
   7   9   6        8.14        5.50      1.54 o
   8   9   6        4.34        4.54      1.97 o
   9   9   6        0.10       -1.69      1.80 o
 -11  10   6       11.54       14.43      3.94 o
 -10  10   6        9.42        9.75      2.30 o
  -9  10   6       15.94       15.13      2.35 o
  -8  10   6       50.09       46.41      3.22 o
  -7  10   6       19.52       16.61      2.15 o
  -6  10   6       38.88       37.11      2.22 o
  -5  10   6        5.46        5.17      1.21 o
  -4  10   6       10.15        8.19      1.30 o
  -3  10   6        1.31        1.99      1.23 o
  -2  10   6       71.35       69.95      2.41 o
  -1  10   6        5.66        7.67      1.27 o
   0  10   6       16.04       15.80      1.49 o
   1  10   6      312.16      310.47      4.46 o
   2  10   6       37.67       35.89      1.84 o
   3  10   6       93.38       95.71      3.28 o
   4  10   6        2.88        1.76      1.45 o
   5  10   6       42.50       40.51      2.32 o
   6  10   6        4.04        4.58      1.53 o
   7  10   6        7.13        4.19      1.81 o
   8  10   6       14.35       19.67      2.62 o
 -10  11   6        9.71       16.87      2.73 o
  -9  11   6        0.11       -2.18      2.73 o
  -8  11   6       61.73       62.75      3.77 o
  -7  11   6       10.46       12.41      2.32 o
  -6  11   6       21.31       30.42      2.73 o
  -5  11   6       34.39       24.08      3.00 o
  -4  11   6       18.39       18.55      1.91 o
  -3  11   6        0.17        0.68      1.08 o
  -2  11   6        0.35       -0.98      0.98 o
  -1  11   6       11.96       14.27      1.64 o
   0  11   6       16.79       16.83      1.87 o
   1  11   6        7.92       11.10      2.17 o
   2  11   6      277.14      292.58      6.87 o
   3  11   6        8.78       12.83      2.40 o
   4  11   6        9.52        7.17      5.52 o
   5  11   6        0.39        0.63      1.74 o
   6  11   6       13.26       13.80      2.18 o
   7  11   6        7.51       11.54      2.29 o
  -9  12   6        2.83       11.55      2.62 o
  -8  12   6        5.33        5.69      2.32 o
  -7  12   6        0.72        0.63      2.29 o
  -6  12   6       33.44       24.78      2.73 o
  -5  12   6        7.54        6.01      1.61 o
  -4  12   6        0.00        0.34      1.28 o
  -3  12   6        0.09        0.16      1.34 o
  -2  12   6        0.28        2.96      1.71 o
  -1  12   6        0.20       -0.81      1.61 o
   0  12   6       69.56       64.51      3.55 o
   1  12   6       36.18       39.87      4.38 o
   2  12   6       21.37       23.03      3.89 o
   3  12   6       21.83       17.45      2.81 o
   4  12   6       18.85       11.87      3.89 o
   5  12   6        3.77        3.50      6.33 o
   6  12   6        2.21        3.21      2.49 o
  -7  13   6       17.52       21.85      2.96 o
  -6  13   6        2.10        2.90      2.21 o
  -5  13   6        3.71        1.78      1.95 o
  -4  13   6        7.04       11.92      2.08 o
  -3  13   6       11.94       10.75      2.17 o
  -2  13   6       16.85       17.17      2.40 o
  -1  13   6        0.03       -0.16      1.84 o
   0  13   6       13.59       17.00      2.40 o
   1  13   6       27.27       30.04      2.86 o
   2  13   6        0.03        3.89      3.24 o
   3  13   6       14.54       14.92      3.89 o
   4  13   6        6.94        5.84      3.57 o
  -5  14   6       22.12       23.03      4.22 o
  -4  14   6       51.74       57.97      3.74 o
  -3  14   6       57.81       66.44      5.03 o
  -2  14   6       14.91       14.54      3.08 o
  -1  14   6       38.63       51.83      3.67 o
   0  14   6        9.48       18.32      2.92 o
   1  14   6       74.14       84.67      6.81 o
   2  14   6        9.57        2.92      3.57 o
 -15   0   7        2.04        5.19      3.89 o
 -13   0   7       31.01       31.08      3.65 o
 -11   0   7      580.68      634.80     13.02 o
  -9   0   7       67.89       56.85      2.52 o
  -7   0   7      804.66      814.16     10.25 o
  -5   0   7       23.95       26.63      1.61 o
  -3   0   7      295.81      267.76      4.39 o
  -1   0   7     5071.64     5157.90     49.22 o
   1   0   7      185.62      215.39      4.60 o
   3   0   7       54.88       29.63      2.76 o
   5   0   7       52.42       49.35      2.57 o
   7   0   7      218.08      220.61      8.76 o
   9   0   7        5.91       10.38      2.92 o
  11   0   7        0.05       -1.11      1.94 o
 -15   1   7        6.22        6.16      4.22 o
 -14   1   7       12.56       14.73      3.42 o
 -13   1   7      103.89      118.22      4.93 o
 -12   1   7       19.59       16.80      2.14 o
 -11   1   7        0.46       -1.45      1.45 o
 -10   1   7       26.83       29.35      1.66 o
  -9   1   7       20.88       20.19      1.57 o
  -8   1   7        0.88        0.49      0.67 o
  -7   1   7      711.24      674.69      6.30 o
  -6   1   7      812.69      799.74      7.06 o
  -5   1   7      157.56      185.97      2.59 o
  -4   1   7       29.90       26.60      0.98 o
  -3   1   7      900.78      890.95      7.42 o
  -2   1   7      459.43      478.13      4.62 o
  -1   1   7       43.55       52.24      1.75 o
   0   1   7      910.14     1036.27      8.31 o
   1   1   7      351.29      327.75      3.87 o
   2   1   7       72.71       81.32      2.12 o
   3   1   7       73.41       81.44      1.95 o
   4   1   7       97.08       87.20      2.09 o
   5   1   7      400.15      410.41      5.18 o
   6   1   7      103.08       90.68      2.91 o
   7   1   7      340.51      332.68      7.68 o
   8   1   7        1.17        1.64      2.11 o
   9   1   7       15.85       17.40      1.90 o
  10   1   7        5.14        6.84      1.55 o
  11   1   7        7.05        4.54      1.62 o
 -15   2   7       10.71       16.58      5.68 o
 -14   2   7       45.53       58.82     12.81 o
 -13   2   7       28.95       33.49      6.81 o
 -12   2   7       56.05       57.81      3.76 o
 -11   2   7       37.90       37.42      1.84 o
 -10   2   7        1.03       -0.91      0.91 o
  -9   2   7        9.23       10.70      1.33 o
  -8   2   7        3.53        2.16      1.31 o
  -7   2   7       24.87       28.46      1.23 o
  -6   2   7       64.73       69.46      1.71 o
  -5   2   7      182.50      198.28      2.75 o
  -4   2   7       91.81       86.67      1.72 o
  -3   2   7      159.68      166.37      2.54 o
  -2   2   7       13.90       14.98      0.80 o
  -1   2   7      268.00      296.35      3.33 o
   0   2   7     1028.52     1143.33      9.86 o
   1   2   7      126.84      130.59      2.27 o
   2   2   7       21.00       17.06      1.45 o
   3   2   7        4.80        5.88      0.84 o
   4   2   7        2.66        0.35      0.68 o
   5   2   7      812.87      785.84      8.20 o
   6   2   7     1677.15     1629.23     18.07 o
   7   2   7      216.64      222.71      4.63 o
   8   2   7       50.27       39.26      2.98 o
   9   2   7        0.17       -0.18      1.37 o
  10   2   7        2.46        2.75      1.40 o
  11   2   7        4.09        5.87      1.67 o
 -15   3   7        0.00        1.17      2.96 o
 -14   3   7       22.03       28.24      4.54 o
 -13   3   7        0.00       -1.95      2.92 o
 -12   3   7       23.90       22.03      3.55 o
 -11   3   7       55.65       53.42      2.47 o
 -10   3   7       45.98       50.59      2.82 o
  -9   3   7       16.37       17.11      1.13 o
  -8   3   7      510.83      502.78      5.30 o
  -7   3   7       74.41       82.71      1.89 o
  -6   3   7       61.17       52.08      1.49 o
  -5   3   7      107.83       90.68      2.01 o
  -4   3   7      103.39      108.14      1.90 o
  -3   3   7      415.50      429.72      4.35 o
  -2   3   7       52.99       48.68      1.56 o
  -1   3   7      146.51      123.76      3.03 o
   0   3   7        5.06        4.51      0.71 o
   1   3   7      294.17      316.07      4.20 o
   2   3   7      236.48      216.83      3.09 o
   3   3   7      130.86      145.91      2.72 o
   4   3   7       60.20       64.26      3.04 o
   5   3   7       15.73       12.44      1.66 o
   6   3   7       20.64       19.28      1.85 o
   7   3   7      111.54      105.97      3.28 o
   8   3   7       75.01       73.65      3.22 o
   9   3   7       19.19       16.68      2.02 o
  10   3   7        8.82       14.59      1.80 o
  11   3   7        3.34        2.53      2.40 o
 -14   4   7       14.19       19.66      4.05 o
 -13   4   7       51.00       60.73      5.03 o
 -12   4   7        3.28        2.92      1.59 o
 -11   4   7       20.80       19.75      2.66 o
 -10   4   7        0.42        1.58      1.22 o
  -9   4   7       77.62       86.17      3.48 o
  -8   4   7       31.44       27.89      1.64 o
  -7   4   7      109.96      114.82      4.45 o
  -6   4   7       72.51       65.25      1.67 o
  -5   4   7      164.21      151.05      2.36 o
  -4   4   7        6.02        4.96      0.72 o
  -3   4   7      237.28      220.12      3.68 o
  -2   4   7       14.79       11.29      0.95 o
  -1   4   7        1.79       -0.53      0.53 o
   0   4   7      493.94      501.74      5.33 o
   1   4   7      264.83      310.77      4.16 o
   2   4   7      227.00      248.72      5.62 o
   3   4   7      157.18      154.89      2.87 o
   4   4   7       56.24       50.60      1.77 o
   5   4   7       52.77       55.04      2.38 o
   6   4   7        0.37        2.85      1.82 o
   7   4   7      176.73      152.29      3.54 o
   8   4   7       31.82       25.93      1.77 o
   9   4   7       59.44       61.85      4.24 o
  10   4   7        7.98        7.05      2.49 o
  11   4   7        1.37        1.25      2.26 o
 -14   5   7       31.34       40.09      6.16 o
 -13   5   7        1.96        1.65      2.72 o
 -12   5   7        1.96        0.31      1.39 o
 -11   5   7        4.93        3.24      1.35 o
 -10   5   7       26.39       25.59      1.94 o
  -9   5   7       54.78       55.10      2.58 o
  -8   5   7      144.78      129.20      2.72 o
  -7   5   7        2.89        2.76      1.13 o
  -6   5   7        0.08        1.51      1.00 o
  -5   5   7       18.50       13.93      0.88 o
  -4   5   7        2.53        3.58      1.37 o
  -3   5   7      132.30      132.57      2.47 o
  -2   5   7       85.19       98.44      2.16 o
  -1   5   7        2.04       -0.28      0.60 o
   0   5   7      316.18      331.31      4.79 o
   1   5   7        1.21        7.24      0.87 o
   2   5   7      330.67      333.44      5.07 o
   3   5   7      174.28      164.60      3.06 o
   4   5   7      280.85      253.97      4.96 o
   5   5   7        9.74        9.61      1.50 o
   6   5   7      236.98      226.59      4.29 o
   7   5   7       18.05       17.88      1.59 o
   8   5   7        8.29        8.31      1.74 o
   9   5   7        2.89        1.06      2.17 o
  10   5   7        9.43        7.46      2.52 o
  11   5   7        0.01        0.02      2.26 o
 -14   6   7        0.59        2.36      3.19 o
 -13   6   7        6.36        7.14      3.21 o
 -12   6   7        0.86        0.65      1.36 o
 -11   6   7        0.30       -1.13      1.24 o
 -10   6   7        3.42        0.35      1.22 o
  -9   6   7       16.35       15.82      1.65 o
  -8   6   7       76.95       68.36      2.70 o
  -7   6   7       19.21       14.69      1.20 o
  -6   6   7        0.19        2.03      1.12 o
  -5   6   7       19.25       22.99      1.45 o
  -4   6   7       15.78       14.31      1.06 o
  -3   6   7      359.09      333.56      4.30 o
  -2   6   7       12.05        9.48      0.93 o
  -1   6   7        5.26        2.48      0.82 o
   0   6   7        0.45        1.30      0.80 o
   1   6   7       14.01       20.30      1.21 o
   2   6   7       25.93       27.44      1.28 o
   3   6   7        3.21        3.27      0.85 o
   4   6   7        0.08        1.51      1.12 o
   5   6   7        1.61        1.23      1.09 o
   6   6   7        8.88        3.96      1.37 o
   7   6   7        1.31        1.66      1.47 o
   8   6   7        1.40       -0.30      1.44 o
   9   6   7       11.40       10.11      2.57 o
  10   6   7        6.00        6.43      2.63 o
 -13   7   7        0.01        0.07      2.04 o
 -12   7   7       23.77       30.79      2.91 o
 -11   7   7       30.79       25.65      2.23 o
 -10   7   7       17.58       15.57      1.86 o
  -9   7   7      101.10       94.16      3.27 o
  -8   7   7       51.50       40.93      4.35 o
  -7   7   7      147.65      110.49      2.77 o
  -6   7   7        0.74        1.57      0.98 o
  -5   7   7      116.45      105.37      2.65 o
  -4   7   7        0.57        0.73      0.97 o
  -3   7   7      235.37      229.93      3.53 o
  -2   7   7       29.60       29.17      1.40 o
  -1   7   7      120.17      119.06      4.38 o
   0   7   7      288.13      307.70      4.24 o
   1   7   7      141.06      132.35      2.75 o
   2   7   7      225.95      221.06      6.18 o
   3   7   7        3.55        1.90      0.88 o
   4   7   7       56.69       43.77      2.62 o
   5   7   7       45.01       37.86      2.37 o
   6   7   7       15.21       12.84      1.72 o
   7   7   7        1.04        3.48      1.62 o
   8   7   7        7.48        8.14      1.85 o
   9   7   7        0.09       -0.50      1.55 o
  10   7   7        0.76        2.36      2.58 o
 -13   8   7        3.99        6.14      2.24 o
 -12   8   7        8.30        9.50      2.41 o
 -11   8   7       22.96       23.17      3.27 o
 -10   8   7        1.37        1.26      1.43 o
  -9   8   7       19.40       23.50      2.11 o
  -8   8   7        8.14       10.59      1.75 o
  -7   8   7      125.75      113.34      2.88 o
  -6   8   7      686.04      608.01      7.22 o
  -5   8   7        0.79        0.69      1.07 o
  -4   8   7      398.32      375.00      5.22 o
  -3   8   7      697.19      674.95      7.52 o
  -2   8   7      946.97      901.56      8.16 o
  -1   8   7      204.22      183.18      6.34 o
   0   8   7       77.14       78.51      2.11 o
   1   8   7       28.12       32.53      1.40 o
   2   8   7        2.49        2.85      0.84 o
   3   8   7       31.66       25.23      1.25 o
   4   8   7        2.12        0.59      1.28 o
   5   8   7       90.55       82.24      3.34 o
   6   8   7        0.26        0.35      1.41 o
   7   8   7       61.66       65.98      3.28 o
   8   8   7        0.97        0.92      1.40 o
   9   8   7        2.57        0.94      1.57 o
 -12   9   7        0.00       -2.11      2.11 o
 -11   9   7        1.71        1.76      2.09 o
 -10   9   7        3.63        2.47      1.61 o
  -9   9   7       18.80       18.00      2.05 o
  -8   9   7        3.75        5.00      1.58 o
  -7   9   7       84.96       79.06      3.18 o
  -6   9   7        1.48        3.30      1.22 o
  -5   9   7        3.87        6.99      1.25 o
  -4   9   7       69.42       69.79      3.40 o
  -3   9   7      188.95      183.72      3.66 o
  -2   9   7       13.37       12.37      1.38 o
  -1   9   7     1393.72     1411.38     11.34 o
   0   9   7      260.92      256.96      3.50 o
   1   9   7      266.18      289.02      3.69 o
   2   9   7      118.04      127.30      2.64 o
   3   9   7      206.93      212.81      6.65 o
   4   9   7        9.46        7.66      1.66 o
   5   9   7        0.75        1.86      1.47 o
   6   9   7        1.75        2.12      1.36 o
   7   9   7       18.45       20.40      2.12 o
   8   9   7        6.18        8.83      1.75 o
 -11  10   7        6.69        7.46      2.36 o
 -10  10   7       14.24       11.80      2.65 o
  -9  10   7        0.23       -1.71      1.80 o
  -8  10   7        0.03       -1.45      1.48 o
  -7  10   7      233.50      217.09      6.07 o
  -6  10   7      106.83       88.17      2.86 o
  -5  10   7       79.12       75.00      2.59 o
  -4  10   7       86.51       84.72      2.78 o
  -3  10   7        2.83        2.21      1.18 o
  -2  10   7       13.96       11.20      1.38 o
  -1  10   7       17.24       19.64      1.62 o
   0  10   7      282.06      275.88      4.56 o
   1  10   7      313.94      320.55      4.33 o
   2  10   7       90.90       94.62      2.58 o
   3  10   7      133.63      138.13      3.58 o
   4  10   7       49.58       45.61      3.18 o
   5  10   7        6.26        9.62      1.62 o
   6  10   7       30.26       26.78      2.17 o
   7  10   7        0.00        1.73      1.48 o
   8  10   7        0.01       -1.74      1.74 o
 -10  11   7       13.02       23.81      3.14 o
  -9  11   7       10.11       11.85      2.58 o
  -8  11   7       22.50       23.39      2.75 o
  -7  11   7       29.27       28.04      2.67 o
  -6  11   7       27.61       30.99      1.93 o
  -5  11   7        8.32        7.60      1.36 o
  -4  11   7       21.13       20.77      1.91 o
  -3  11   7       44.06       42.81      2.08 o
  -2  11   7        0.62        1.21      1.14 o
  -1  11   7       33.89       35.73      2.30 o
   0  11   7      100.75       96.06      3.49 o
   1  11   7       43.47       48.90      2.62 o
   2  11   7        7.95        7.93      1.45 o
   3  11   7        1.61        3.06      1.65 o
   4  11   7        1.79        2.05      1.66 o
   5  11   7        6.73        6.59      1.66 o
   6  11   7        7.23        4.45      2.85 o
   7  11   7        3.65        0.40      2.16 o
  -9  12   7       43.45       39.86      3.52 o
  -8  12   7        8.21       10.73      2.50 o
  -7  12   7       65.53       57.85      3.79 o
  -6  12   7        8.50        8.35      2.27 o
  -5  12   7        4.75       11.61      1.79 o
  -4  12   7        6.32        7.90      2.43 o
  -3  12   7        0.00        0.50      1.21 o
  -2  12   7       35.83       38.77      2.48 o
  -1  12   7        6.78        5.70      2.76 o
   0  12   7        0.00       -0.02      1.71 o
   1  12   7        4.66        6.56      2.27 o
   2  12   7        1.24        0.32      2.60 o
   3  12   7        0.60        3.39      2.26 o
   4  12   7        0.64        1.78      2.17 o
   5  12   7        0.74       -0.48      2.17 o
  -7  13   7        0.54        1.81      2.31 o
  -6  13   7        7.23        4.43      2.18 o
  -5  13   7        2.03        0.67      1.64 o
  -4  13   7       25.03       28.53      2.96 o
  -3  13   7       19.81       29.81      2.86 o
  -2  13   7        4.96        2.76      2.06 o
  -1  13   7        1.02        0.97      1.84 o
   0  13   7        0.71        0.32      2.06 o
   1  13   7       55.00       51.70      3.55 o
   2  13   7        2.12        1.62      2.92 o
   3  13   7        0.20        3.57      3.24 o
   4  13   7        4.93        4.87      3.57 o
  -4  14   7       48.86       52.21      3.74 o
  -3  14   7        0.01       -0.65      2.06 o
  -2  14   7        0.14       -1.07      1.94 o
  -1  14   7        5.12        8.17      2.40 o
   0  14   7        1.26        1.04      2.17 o
   1  14   7       13.84       14.92      3.89 o
 -14   0   8       21.54       21.41      4.87 o
 -12   0   8       56.03       49.23      4.20 o
 -10   0   8      117.91      116.57      3.65 o
  -8   0   8        3.33        1.70      1.16 o
  -6   0   8      301.35      302.17      5.86 o
  -4   0   8      489.16      468.62      6.77 o
  -2   0   8     1592.41     1510.09     16.40 o
   0   0   8      290.78      313.68      5.52 o
   2   0   8      193.68      221.12      6.65 o
   4   0   8       84.82       85.47      3.35 o
   6   0   8      820.34      792.78     15.57 o
   8   0   8      195.59      177.13      8.11 o
  10   0   8        0.63        1.95      2.03 o
 -15   1   8        7.18        5.19      3.89 o
 -14   1   8        0.53        2.89      2.72 o
 -13   1   8       13.96       13.13      2.51 o
 -12   1   8        4.75        1.27      1.62 o
 -11   1   8        0.04       -0.26      1.12 o
 -10   1   8       32.94       30.61      1.45 o
  -9   1   8        8.79        8.20      1.04 o
  -8   1   8        7.91        7.53      1.33 o
  -7   1   8      196.16      202.55      3.02 o
  -6   1   8        3.16        0.40      0.67 o
  -5   1   8      165.34      144.76      2.80 o
  -4   1   8       70.21       62.62      2.80 o
  -3   1   8       30.73       29.80      1.15 o
  -2   1   8      942.09      880.20      7.48 o
  -1   1   8      748.14      769.04      6.78 o
   0   1   8        1.05        7.10      1.45 o
   1   1   8      125.56      144.13      3.54 o
   2   1   8      178.18      164.64      2.97 o
   3   1   8       16.52       17.71      1.15 o
   4   1   8      773.89      761.21      8.21 o
   5   1   8      644.74      636.84      7.27 o
   6   1   8        7.09       10.00      1.82 o
   7   1   8        4.43       10.02      1.94 o
   8   1   8        5.55        4.62      1.94 o
   9   1   8        0.36        5.68      1.84 o
  10   1   8       40.65       37.41      2.48 o
  11   1   8       15.76       20.70      2.88 o
 -15   2   8        2.60        5.10      3.27 o
 -14   2   8       50.33       59.97      5.13 o
 -13   2   8       11.94       10.30      4.22 o
 -12   2   8        4.16        2.92      2.52 o
 -11   2   8        1.79       -0.07      1.14 o
 -10   2   8        0.08       -0.37      0.98 o
  -9   2   8       70.89       71.60      2.20 o
  -8   2   8       89.35       81.97      2.01 o
  -7   2   8       22.28       23.34      1.16 o
  -6   2   8      111.94      105.56      2.12 o
  -5   2   8      116.32      108.59      2.09 o
  -4   2   8      815.59      810.17      7.12 o
  -3   2   8      672.18      652.26      6.02 o
  -2   2   8        5.76        5.42      1.61 o
  -1   2   8     2383.13     2519.72     18.19 o
   0   2   8        8.17        5.50      0.74 o
   1   2   8        2.75        0.46      0.61 o
   2   2   8       92.13       95.96      2.26 o
   3   2   8      746.99      713.66      8.36 o
   4   2   8     2058.66     1930.54     17.49 o
   5   2   8      145.72      163.82      7.35 o
   6   2   8      690.55      644.09      9.28 o
   7   2   8       54.58       59.15      3.55 o
   8   2   8        0.29       -0.60      1.48 o
   9   2   8        1.23       -1.08      1.81 o
  10   2   8        0.83       -0.09      1.34 o
  11   2   8       44.77       51.70      3.42 o
 -15   3   8       63.15       62.21      5.68 o
 -14   3   8       84.76       85.86      7.14 o
 -13   3   8       16.50       15.66      3.42 o
 -12   3   8        7.30       12.22      4.22 o
 -11   3   8        4.74        4.60      1.28 o
 -10   3   8       70.67       67.51      2.64 o
  -9   3   8      595.65      577.61      8.17 o
  -8   3   8      130.26      133.47      2.57 o
  -7   3   8        0.32        0.47      0.71 o
  -6   3   8       65.92       50.38      1.63 o
  -5   3   8      186.69      162.95      2.58 o
  -4   3   8        0.15        0.14      0.51 o
  -3   3   8       34.79       37.44      1.28 o
  -2   3   8       28.18       31.93      1.20 o
  -1   3   8       19.43       23.98      1.20 o
   0   3   8      867.88      859.77      8.12 o
   1   3   8        4.10        3.50      0.77 o
   2   3   8      387.31      352.65      4.36 o
   3   3   8      169.77      137.80      2.76 o
   4   3   8      473.43      484.54      6.46 o
   5   3   8      693.22      615.36     11.94 o
   6   3   8      221.54      200.54      4.44 o
   7   3   8       17.10       24.45      2.78 o
   8   3   8       25.35       20.22      2.92 o
   9   3   8        9.04       15.48      2.17 o
  10   3   8        0.08       -0.82      1.47 o
  11   3   8       21.54       24.27      3.51 o
 -14   4   8       63.14       80.44      6.00 o
 -13   4   8        2.54        0.20      2.72 o
 -12   4   8       11.80       17.48      1.90 o
 -11   4   8       10.39       10.70      1.69 o
 -10   4   8        0.55        1.92      1.69 o
  -9   4   8       25.24       22.39      1.54 o
  -8   4   8       85.67       88.68      2.61 o
  -7   4   8      312.13      300.15      3.82 o
  -6   4   8      208.62      214.61      3.08 o
  -5   4   8        0.33        1.58      0.99 o
  -4   4   8      139.89      125.12      2.45 o
  -3   4   8      168.73      189.30      4.55 o
  -2   4   8      890.28      842.59      8.18 o
  -1   4   8      553.46      615.29      6.38 o
   0   4   8        8.50        8.09      0.88 o
   1   4   8       54.35       44.36      1.58 o
   2   4   8        8.03        9.04      0.94 o
   3   4   8        2.80        0.57      0.78 o
   4   4   8        0.07       -0.35      0.82 o
   5   4   8       58.17       49.49      2.42 o
   6   4   8       16.08       15.16      1.66 o
   7   4   8       40.48       40.05      2.29 o
   8   4   8       15.09       13.17      2.04 o
   9   4   8        2.85        5.45      4.70 o
  10   4   8        6.00        6.77      2.76 o
 -14   5   8       14.49       21.86      4.20 o
 -13   5   8        0.02       -3.57      3.89 o
 -12   5   8       12.23       10.94      1.74 o
 -11   5   8       16.63       18.00      1.88 o
 -10   5   8       73.24       60.36      2.72 o
  -9   5   8        3.15        6.03      1.72 o
  -8   5   8        0.01       -0.49      1.12 o
  -7   5   8      362.46      348.73      5.37 o
  -6   5   8      197.77      189.72      3.25 o
  -5   5   8      127.92      122.92      2.76 o
  -4   5   8        1.23        1.50      0.86 o
  -3   5   8        0.58        2.81      1.19 o
  -2   5   8      619.02      599.68      6.45 o
  -1   5   8       24.92       25.07      1.27 o
   0   5   8       29.67       25.17      1.30 o
   1   5   8        1.72        1.01      0.78 o
   2   5   8        7.66       10.54      1.01 o
   3   5   8       16.79       17.59      1.32 o
   4   5   8        9.66        6.18      1.43 o
   5   5   8      116.16      112.41      3.47 o
   6   5   8      145.36      149.24      6.12 o
   7   5   8       20.74       22.16      1.74 o
   8   5   8        0.53        0.21      1.43 o
   9   5   8       13.73       13.87      2.96 o
  10   5   8        0.45        1.95      2.34 o
 -14   6   8       12.58       13.08      7.95 o
 -13   6   8        5.99        9.12      3.41 o
 -12   6   8        9.67       10.61      1.86 o
 -11   6   8       18.26       21.88      2.06 o
 -10   6   8        6.13        4.60      1.49 o
  -9   6   8        7.17        8.90      1.54 o
  -8   6   8       40.72       31.68      1.62 o
  -7   6   8       77.96       71.95      2.55 o
  -6   6   8      129.21      139.36      3.32 o
  -5   6   8       12.43        9.77      1.31 o
  -4   6   8      333.96      334.27      4.48 o
  -3   6   8      171.44      158.17      2.91 o
  -2   6   8        1.41        0.05      0.81 o
  -1   6   8      198.87      208.97      3.39 o
   0   6   8        0.03       -0.16      0.75 o
   1   6   8       35.61       37.67      1.56 o
   2   6   8       14.31       12.85      1.11 o
   3   6   8        2.89        3.01      0.98 o
   4   6   8       13.83       12.42      1.55 o
   5   6   8       30.57       28.05      2.04 o
   6   6   8        3.45        0.49      1.15 o
   7   6   8        1.09       -0.10      1.43 o
   8   6   8        0.27       -0.26      1.47 o
   9   6   8       42.33       45.34      4.70 o
  10   6   8        1.72        3.20      2.57 o
 -13   7   8        0.00       -1.13      2.41 o
 -12   7   8        0.85        0.28      1.54 o
 -11   7   8        8.71       10.87      1.84 o
 -10   7   8        0.48        1.40      1.31 o
  -9   7   8       38.37       37.10      2.30 o
  -8   7   8        4.38        1.86      1.22 o
  -7   7   8        8.10       10.22      1.24 o
  -6   7   8      517.76      483.78      7.12 o
  -5   7   8       32.17       34.93      1.89 o
  -4   7   8      282.48      272.62      4.85 o
  -3   7   8      112.32      107.88      2.58 o
  -2   7   8      382.61      385.79      6.56 o
  -1   7   8      929.19      876.04      8.79 o
   0   7   8      226.85      237.78      3.82 o
   1   7   8       91.81       75.48      2.19 o
   2   7   8        0.03        1.61      0.89 o
   3   7   8       28.69       25.61      2.43 o
   4   7   8       44.24       42.54      2.31 o
   5   7   8        2.92        2.05      1.43 o
   6   7   8        1.50        0.99      1.28 o
   7   7   8       26.52       25.15      2.31 o
   8   7   8        9.28       11.13      2.02 o
   9   7   8        1.21        2.34      2.26 o
 -12   8   8        3.73        3.76      1.70 o
 -11   8   8       17.76       17.67      2.10 o
 -10   8   8        1.68        3.90      1.62 o
  -9   8   8       20.99       22.08      2.13 o
  -8   8   8       33.78       33.92      2.36 o
  -7   8   8        0.91       -0.07      1.06 o
  -6   8   8       23.04       16.76      1.54 o
  -5   8   8       12.05        9.09      1.46 o
  -4   8   8       19.14       23.14      1.70 o
  -3   8   8      148.58      138.73      3.59 o
  -2   8   8        1.92        1.47      1.00 o
  -1   8   8        0.16       -0.18      1.51 o
   0   8   8      391.16      374.13      5.14 o
   1   8   8        1.06        1.43      1.58 o
   2   8   8      527.61      482.09      5.99 o
   3   8   8       77.72       71.35      2.67 o
   4   8   8       29.64       19.98      2.12 o
   5   8   8       12.29        9.09      1.85 o
   6   8   8       16.80       11.50      1.98 o
   7   8   8       21.40       26.89      2.46 o
   8   8   8       15.76       13.56      2.23 o
   9   8   8       15.83       23.04      2.91 o
 -12   9   8       12.17       14.64      4.04 o
 -11   9   8        1.38        0.32      1.92 o
 -10   9   8       10.74        7.67      1.84 o
  -9   9   8       20.90       24.02      2.34 o
  -8   9   8      130.39      111.98      3.87 o
  -7   9   8       26.17       30.73      2.39 o
  -6   9   8       62.09       54.12      2.30 o
  -5   9   8       41.48       39.86      1.97 o
  -4   9   8        8.73       13.58      1.43 o
  -3   9   8        9.86        8.73      1.43 o
  -2   9   8        1.61        2.94      1.12 o
  -1   9   8       80.54       79.20      3.26 o
   0   9   8      668.71      690.41      6.50 o
   1   9   8       37.31       41.68      1.61 o
   2   9   8        0.00        0.10      0.92 o
   3   9   8        0.78       -1.18      1.18 o
   4   9   8        0.01        0.78      2.09 o
   5   9   8      274.20      267.08      6.11 o
   6   9   8        7.69       11.51      2.02 o
   7   9   8        6.34        4.34      2.42 o
   8   9   8        1.90        3.04      1.65 o
 -11  10   8        2.16        1.13      2.03 o
 -10  10   8        1.41        2.11      1.65 o
  -9  10   8       60.42       52.51      2.95 o
  -8  10   8       38.14       38.26      2.69 o
  -7  10   8        6.88        8.50      1.92 o
  -6  10   8       64.66       61.73      2.54 o
  -5  10   8        5.31        3.71      1.27 o
  -4  10   8       11.70       11.24      1.49 o
  -3  10   8       18.78       21.63      1.67 o
  -2  10   8        0.90        0.98      1.17 o
  -1  10   8      151.86      155.67      3.54 o
   0  10   8      220.07      219.94      4.13 o
   1  10   8        1.91        0.35      1.00 o
   2  10   8       34.25       31.98      1.75 o
   3  10   8       15.37       17.64      2.32 o
   4  10   8       45.32       44.99      2.50 o
   5  10   8        1.45        2.86      1.45 o
   6  10   8       17.99       15.50      1.92 o
   7  10   8        2.49        1.15      1.55 o
 -10  11   8       11.07       14.88      2.79 o
  -9  11   8       22.90       20.46      3.06 o
  -8  11   8        7.57        8.59      2.62 o
  -7  11   8        0.29        3.99      2.25 o
  -6  11   8        6.05        3.83      1.40 o
  -5  11   8       29.79       32.30      2.16 o
  -4  11   8       91.21       86.74      2.83 o
  -3  11   8       10.54        9.50      1.45 o
  -2  11   8        3.38        1.42      1.25 o
  -1  11   8      178.38      176.69      3.85 o
   0  11   8        0.89        1.00      1.43 o
   1  11   8        1.74        2.38      1.50 o
   2  11   8       13.55       17.82      1.99 o
   3  11   8        6.76        5.96      1.74 o
   4  11   8       29.01       32.70      2.59 o
   5  11   8        3.03        3.13      1.70 o
   6  11   8       29.05       30.02      2.39 o
  -8  12   8        0.30       -1.69      2.92 o
  -7  12   8        0.89       -0.66      1.95 o
  -6  12   8       18.52       23.59      2.74 o
  -5  12   8        9.39       12.06      1.69 o
  -4  12   8        1.46        2.70      1.37 o
  -3  12   8       20.99       22.07      1.92 o
  -2  12   8       67.57       63.20      3.18 o
  -1  12   8        0.17        0.75      1.62 o
   0  12   8       50.20       52.74      2.87 o
   1  12   8        3.06        2.45      1.80 o
   2  12   8        0.98        0.32      2.60 o
   3  12   8        4.09        8.11      3.57 o
   4  12   8        0.23        0.84      2.26 o
  -7  13   8        2.38        1.30      4.22 o
  -6  13   8        5.13        8.91      2.66 o
  -5  13   8        0.25        1.40      1.64 o
  -4  13   8       18.59       16.52      2.63 o
  -3  13   8        8.52        4.38      3.41 o
  -2  13   8       42.34       43.47      3.32 o
  -1  13   8        0.23       -1.84      1.84 o
   0  13   8        7.65       12.49      2.52 o
   1  13   8        1.50        4.54      3.57 o
   2  13   8       39.49       42.50      5.19 o
 -13   0   9        2.44        2.11      2.72 o
 -11   0   9       11.07       10.68      2.67 o
  -9   0   9      178.65      204.24      5.00 o
  -7   0   9       19.34       25.75      1.85 o
  -5   0   9      137.60      129.28      3.33 o
  -3   0   9       11.84       16.47      1.44 o
  -1   0   9     1198.92     1221.78     14.14 o
   1   0   9      442.05      422.36      9.41 o
   3   0   9      773.77      723.91     11.22 o
   5   0   9       82.57       83.95      3.72 o
   7   0   9       27.65       23.03      3.89 o
   9   0   9        5.84        5.19      3.24 o
 -15   1   9        3.73        2.27      3.89 o
 -14   1   9        0.03       -1.00      3.57 o
 -13   1   9        6.40        6.00      2.21 o
 -12   1   9       12.34       10.88      2.03 o
 -11   1   9        2.84        0.67      1.15 o
 -10   1   9       36.63       36.10      1.69 o
  -9   1   9       78.99       80.75      2.19 o
  -8   1   9        8.14       11.42      1.04 o
  -7   1   9       99.33       96.25      2.20 o
  -6   1   9        3.78        5.23      1.46 o
  -5   1   9      428.37      426.37      4.70 o
  -4   1   9        2.69        3.72      0.89 o
  -3   1   9     1058.96     1088.93      9.13 o
  -2   1   9       28.12       39.86      2.39 o
  -1   1   9       77.31       60.17      1.79 o
   0   1   9        3.49        1.85      0.72 o
   1   1   9      338.44      311.96      4.37 o
   2   1   9      356.04      318.35      4.54 o
   3   1   9      177.09      180.13      3.36 o
   4   1   9     1004.29      993.68     12.32 o
   5   1   9      228.78      215.78      4.23 o
   6   1   9        0.85        0.78      1.14 o
   7   1   9       48.42       58.01      3.55 o
   8   1   9        4.59        4.70      2.06 o
   9   1   9        1.03        3.73      2.06 o
  10   1   9        0.01       -0.39      1.41 o
 -15   2   9        0.10       -0.20      3.24 o
 -14   2   9        1.80       -1.49      2.64 o
 -13   2   9       20.06       30.53      3.89 o
 -12   2   9       13.18       13.30      3.27 o
 -11   2   9       16.97       16.63      1.58 o
 -10   2   9       76.62       81.01      2.95 o
  -9   2   9       31.93       29.85      1.42 o
  -8   2   9       14.38       17.16      1.43 o
  -7   2   9        5.23        3.99      0.81 o
  -6   2   9        4.05        3.77      0.77 o
  -5   2   9       91.66       90.98      2.05 o
  -4   2   9       88.65       87.82      1.97 o
  -3   2   9      498.62      488.41      5.05 o
  -2   2   9      142.55      133.82      2.35 o
  -1   2   9        4.60        3.72      0.74 o
   0   2   9      762.93      727.85      7.31 o
   1   2   9      119.47      119.12      2.44 o
   2   2   9      103.54      105.56      2.56 o
   3   2   9       32.04       27.03      2.25 o
   4   2   9       21.18       20.93      1.64 o
   5   2   9       66.57       55.82      2.77 o
   6   2   9        0.90        0.07      1.09 o
   7   2   9        3.46        1.34      1.78 o
   8   2   9        0.12       -1.71      1.71 o
   9   2   9        0.75        0.03      1.83 o
  10   2   9        6.51        9.62      2.15 o
 -14   3   9       25.90       18.09      3.97 o
 -13   3   9       25.50       30.87      4.20 o
 -12   3   9      112.83      112.90      3.60 o
 -11   3   9       32.07       22.34      2.38 o
 -10   3   9        0.69        1.47      2.56 o
  -9   3   9      384.37      366.81      4.69 o
  -8   3   9      388.43      347.32      4.74 o
  -7   3   9        3.42        2.72      0.77 o
  -6   3   9       12.04       13.85      1.00 o
  -5   3   9      161.23      164.77      2.73 o
  -4   3   9        0.30        0.32      0.67 o
  -3   3   9     1265.42     1285.95     10.48 o
  -2   3   9       61.25       58.29      1.95 o
  -1   3   9       55.22       51.58      1.70 o
   0   3   9       15.80       10.67      0.95 o
   1   3   9       10.61       11.36      0.99 o
   2   3   9      397.51      377.79      7.68 o
   3   3   9        7.24       10.88      1.20 o
   4   3   9       19.18       16.78      1.31 o
   5   3   9       71.00       69.72      4.50 o
   6   3   9        2.94        4.50      2.08 o
   7   3   9        0.42        0.82      1.28 o
   8   3   9        6.31        5.44      2.11 o
   9   3   9        2.18        1.92      1.72 o
  10   3   9        0.77       -1.02      2.40 o
 -14   4   9       14.15       10.76      3.74 o
 -13   4   9        0.02        0.00      2.75 o
 -12   4   9        0.03       -0.94      1.25 o
 -11   4   9       54.95       56.55      2.71 o
 -10   4   9        4.06        6.88      2.08 o
  -9   4   9      132.90      110.06      3.05 o
  -8   4   9        0.43       -0.42      0.88 o
  -7   4   9        0.46        1.01      0.81 o
  -6   4   9       41.96       37.70      1.44 o
  -5   4   9       24.00       17.91      1.59 o
  -4   4   9       71.84       61.50      1.74 o
  -3   4   9       40.01       37.86      1.55 o
  -2   4   9       35.90       33.89      1.51 o
  -1   4   9       16.80       19.33      1.57 o
   0   4   9      163.85      147.88      2.82 o
   1   4   9       40.36       40.28      1.60 o
   2   4   9       24.12       26.89      1.39 o
   3   4   9       98.28       89.34      2.52 o
   4   4   9       46.11       43.80      1.90 o
   5   4   9       13.26       11.06      1.66 o
   6   4   9        7.81       12.70      1.72 o
   7   4   9       22.17       18.50      1.95 o
   8   4   9       12.10       14.89      2.44 o
   9   4   9        0.00        1.01      2.10 o
  10   4   9       10.69        7.46      2.75 o
 -14   5   9       22.47       24.53      4.52 o
 -13   5   9        1.59        3.24      5.84 o
 -12   5   9       26.03       24.93      2.20 o
 -11   5   9       52.53       51.75      3.14 o
 -10   5   9       15.10       14.53      2.11 o
  -9   5   9      633.05      583.34     12.97 o
  -8   5   9        8.94        7.13      1.59 o
  -7   5   9      156.42      138.14      3.40 o
  -6   5   9        5.94        4.70      0.97 o
  -5   5   9       25.32       21.53      1.20 o
  -4   5   9     1033.68      976.83     13.67 o
  -3   5   9      174.24      179.57      3.25 o
  -2   5   9      127.36      124.23      2.68 o
  -1   5   9       82.12       80.82      2.19 o
   0   5   9      107.91      110.97      2.57 o
   1   5   9       12.38       13.48      1.14 o
   2   5   9       35.50       32.25      1.51 o
   3   5   9       37.19       36.22      1.83 o
   4   5   9       98.84       93.84      3.23 o
   5   5   9       18.75       22.21      1.95 o
   6   5   9       34.97       32.64      3.79 o
   7   5   9       10.58        8.49      2.19 o
   8   5   9        0.00       -1.79      2.60 o
   9   5   9       10.41       11.56      2.96 o
 -13   6   9       17.10       20.77      2.32 o
 -12   6   9        3.17        5.31      1.75 o
 -11   6   9       15.72       17.64      2.08 o
 -10   6   9       13.63        9.88      1.73 o
  -9   6   9       12.93       10.00      1.73 o
  -8   6   9       77.87       71.66      2.72 o
  -7   6   9       80.89       67.16      3.56 o
  -6   6   9       39.14       39.53      2.08 o
  -5   6   9     1004.80      984.74      9.76 o
  -4   6   9      523.02      492.95      5.95 o
  -3   6   9     1550.69     1499.61     16.16 o
  -2   6   9      747.80      708.02      7.58 o
  -1   6   9      123.78      119.67      3.11 o
   0   6   9       43.42       40.73      1.80 o
   1   6   9       17.53       16.16      1.47 o
   2   6   9        3.32        1.95      0.89 o
   3   6   9       17.56       17.50      1.92 o
   4   6   9        0.79        0.50      1.28 o
   5   6   9        4.35        2.91      1.43 o
   6   6   9        0.01       -0.11      1.15 o
   7   6   9        0.28       -1.34      1.34 o
   8   6   9        5.06        3.86      1.74 o
   9   6   9        6.35        4.05      2.57 o
 -13   7   9        0.45        0.24      1.66 o
 -12   7   9        0.78        0.12      1.58 o
 -11   7   9        2.19        2.44      1.53 o
 -10   7   9        6.87        7.57      1.70 o
  -9   7   9       15.97       12.21      1.72 o
  -8   7   9       68.92       57.84      2.52 o
  -7   7   9        5.96        4.63      1.30 o
  -6   7   9      129.88      129.13      3.52 o
  -5   7   9      267.55      262.62      5.34 o
  -4   7   9      291.93      279.82      5.06 o
  -3   7   9       81.18       78.47      2.37 o
  -2   7   9      803.98      790.78      8.35 o
  -1   7   9       68.27       65.25      2.20 o
   0   7   9      105.12       97.81      2.62 o
   1   7   9      137.85      125.79      2.89 o
   2   7   9      120.47      107.21      2.90 o
   3   7   9        8.97        3.25      1.53 o
   4   7   9       66.65       57.74      2.80 o
   5   7   9        7.86        5.14      1.60 o
   6   7   9        0.20       -1.44      1.57 o
   7   7   9       16.60       20.22      2.27 o
   8   7   9        2.64        0.99      1.76 o
 -12   8   9       14.39       15.25      2.16 o
 -11   8   9        2.60        1.30      1.54 o
 -10   8   9       14.02       11.08      1.87 o
  -9   8   9       23.10       23.03      2.21 o
  -8   8   9        0.37        0.32      1.59 o
  -7   8   9      101.01       96.49      3.52 o
  -6   8   9      191.19      183.43      5.72 o
  -5   8   9      149.93      145.52      3.71 o
  -4   8   9      122.29      126.02      4.64 o
  -3   8   9       18.01       14.40      1.62 o
  -2   8   9      432.36      436.02      6.61 o
  -1   8   9       43.75       45.69      1.99 o
   0   8   9       15.78       13.53      1.38 o
   1   8   9        0.18        0.37      0.99 o
   2   8   9        7.60        5.97      1.19 o
   3   8   9       10.30       14.36      1.80 o
   4   8   9       12.59       12.19      1.87 o
   5   8   9        0.64        0.65      1.50 o
   6   8   9        0.85       -1.05      1.43 o
   7   8   9        0.03        0.05      1.98 o
   8   8   9        0.08        1.38      1.85 o
 -11   9   9        0.00       -0.91      1.54 o
 -10   9   9        5.69        5.48      1.75 o
  -9   9   9        0.54        1.64      1.56 o
  -8   9   9      152.45      144.63      4.45 o
  -7   9   9        0.64        1.05      1.19 o
  -6   9   9       45.41       38.44      2.08 o
  -5   9   9        1.01       -1.06      1.06 o
  -4   9   9       19.99       18.58      1.57 o
  -3   9   9       13.46       13.51      1.56 o
  -2   9   9       17.81       23.05      1.98 o
  -1   9   9      131.85      129.30      4.01 o
   0   9   9       11.39       10.34      1.28 o
   1   9   9       22.18       17.70      1.40 o
   2   9   9        0.14       -0.46      0.99 o
   3   9   9       21.22       17.88      2.46 o
   4   9   9       27.04       29.23      2.42 o
   5   9   9        6.56        6.39      1.70 o
   6   9   9        0.53       -1.20      1.51 o
   7   9   9        5.37        4.19      1.93 o
 -11  10   9       16.99       18.38      3.26 o
 -10  10   9        1.68        2.64      1.83 o
  -9  10   9        2.47        4.79      2.34 o
  -8  10   9        3.42        0.95      2.15 o
  -7  10   9        2.05        0.62      1.63 o
  -6  10   9       19.51       20.58      1.79 o
  -5  10   9       47.95       53.36      2.39 o
  -4  10   9       61.12       55.46      2.40 o
  -3  10   9      112.86      112.28      3.16 o
  -2  10   9       47.33       44.18      2.14 o
  -1  10   9       10.88        8.25      1.43 o
   0  10   9        0.37        1.21      1.19 o
   1  10   9       10.29       10.42      1.22 o
   2  10   9        8.74       11.41      1.85 o
   3  10   9       22.55       25.42      2.31 o
   4  10   9       43.39       47.24      2.96 o
   5  10   9        0.11       -0.10      1.63 o
   6  10   9        3.15        4.03      1.73 o
  -9  11   9        7.80        5.91      1.99 o
  -8  11   9       28.89       25.75      2.90 o
  -7  11   9       37.57       37.37      2.97 o
  -6  11   9        2.04        0.64      1.32 o
  -5  11   9       26.06       29.33      2.05 o
  -4  11   9       23.67       21.07      1.82 o
  -3  11   9       12.35       11.91      1.63 o
  -2  11   9       34.36       42.90      2.90 o
  -1  11   9       23.01       29.53      2.40 o
   0  11   9        0.08        0.43      1.33 o
   1  11   9       10.16        6.86      1.80 o
   2  11   9        5.36        2.45      1.62 o
   3  11   9       24.23       25.52      2.42 o
   4  11   9        2.39        1.97      1.79 o
   5  11   9        2.11        1.51      1.74 o
  -8  12   9       53.24       63.47      3.64 o
  -7  12   9        6.25       14.57      3.04 o
  -6  12   9      118.46      132.87      4.65 o
  -5  12   9       69.46       83.37      3.11 o
  -4  12   9       12.03       11.84      1.75 o
  -3  12   9        1.49        1.94      1.42 o
  -2  12   9        4.55        4.00      1.61 o
  -1  12   9        0.67       -0.88      1.47 o
   0  12   9        1.59        2.92      1.74 o
   1  12   9       24.19       25.95      4.22 o
   2  12   9        0.30        1.95      2.92 o
   3  12   9       10.85       10.71      3.89 o
  -6  13   9        0.05        1.17      3.27 o
  -5  13   9        1.71        3.87      1.62 o
  -4  13   9        2.01        1.36      2.46 o
  -3  13   9       10.06        9.51      2.04 o
  -2  13   9        0.10       -1.63      1.99 o
  -1  13   9       39.48       41.89      2.87 o
   0  13   9        1.47        3.83      3.89 o
   1  13   9       72.04       88.89      6.81 o
 -14   0  10        2.83        5.19      3.89 o
 -12   0  10       27.22       28.85      5.19 o
 -10   0  10        3.02        1.66      1.28 o
  -8   0  10        6.39        8.20      1.43 o
  -6   0  10      413.55      387.41      6.57 o
  -4   0  10      100.18      102.76      3.14 o
  -2   0  10       33.37       30.02      1.95 o
   0   0  10       80.72       79.77      4.14 o
   2   0  10      177.66      171.13      5.03 o
   4   0  10     2684.85     2638.94     33.44 o
   6   0  10       39.78       35.36      4.22 o
   8   0  10       11.36       11.03      3.24 o
  10   0  10       47.21       53.98      4.11 o
 -14   1  10        5.34        4.26      3.27 o
 -13   1  10        5.53        0.27      2.51 o
 -12   1  10       15.78       15.54      2.43 o
 -11   1  10       17.34       13.83      1.61 o
 -10   1  10       10.12        6.63      1.09 o
  -9   1  10        0.04       -0.21      0.79 o
  -8   1  10       20.13       17.52      1.21 o
  -7   1  10        6.93        8.76      1.14 o
  -6   1  10      136.53      133.73      2.58 o
  -5   1  10        0.36        1.05      0.75 o
  -4   1  10        2.22        3.01      0.85 o
  -3   1  10       57.35       59.59      1.76 o
  -2   1  10        0.59        0.39      0.65 o
  -1   1  10      231.68      224.05      3.36 o
   0   1  10      177.30      179.09      3.08 o
   1   1  10       33.53       40.66      2.25 o
   2   1  10      258.97      250.55      4.15 o
   3   1  10      179.58      166.47      3.50 o
   4   1  10      702.66      680.61      7.96 o
   5   1  10        0.77        0.94      0.95 o
   6   1  10       14.37       16.18      2.40 o
   7   1  10       36.58       34.04      3.09 o
   8   1  10        7.87       11.11      2.40 o
   9   1  10      114.73      133.49      5.74 o
  10   1  10        2.81        7.98      2.18 o
 -14   2  10        0.47       -2.18      2.81 o
 -13   2  10       24.86       28.97      5.19 o
 -12   2  10       18.87       11.20      3.25 o
 -11   2  10       10.21        7.57      1.53 o
 -10   2  10       49.25       44.17      1.81 o
  -9   2  10       12.40        7.98      1.06 o
  -8   2  10       97.05      100.61      2.37 o
  -7   2  10        6.74        3.57      0.84 o
  -6   2  10       36.66       40.49      1.57 o
  -5   2  10      143.67      144.88      2.83 o
  -4   2  10      219.83      190.89      3.04 o
  -3   2  10       48.85       41.46      1.49 o
  -2   2  10       22.78       24.04      1.20 o
  -1   2  10        1.39        1.72      0.80 o
   0   2  10        5.44        4.53      0.94 o
   1   2  10       62.05       67.19      1.99 o
   2   2  10       75.82       72.29      2.38 o
   3   2  10      396.82      379.10      5.37 o
   4   2  10       15.49       12.16      1.37 o
   5   2  10        9.56        6.44      1.42 o
   6   2  10        3.59        4.22      1.42 o
   7   2  10       16.85       18.98      2.75 o
   8   2  10        8.12        8.06      2.26 o
   9   2  10       16.71       21.38      4.54 o
 -14   3  10        3.36        3.20      3.42 o
 -13   3  10        6.07        3.05      4.54 o
 -12   3  10        0.00        0.83      1.72 o
 -11   3  10       87.27       89.14      3.89 o
 -10   3  10        0.36       -0.42      1.04 o
  -9   3  10       85.44       88.07      2.54 o
  -8   3  10       39.44       31.36      1.46 o
  -7   3  10      132.17      113.58      2.46 o
  -6   3  10      113.34      110.72      2.41 o
  -5   3  10        0.27        1.18      0.77 o
  -4   3  10      674.37      620.93      6.25 o
  -3   3  10      420.26      402.94      4.66 o
  -2   3  10      136.86      143.97      2.85 o
  -1   3  10       25.64       35.12      1.52 o
   0   3  10       40.73       37.33      1.60 o
   1   3  10       49.67       52.58      1.88 o
   2   3  10       45.59       55.73      4.19 o
   3   3  10      376.32      349.38      5.25 o
   4   3  10       77.84       78.25      2.42 o
   5   3  10        2.73        1.74      1.73 o
   6   3  10       92.36       96.91      3.44 o
   7   3  10        7.77        4.25      2.60 o
   8   3  10        0.06        0.00      1.84 o
   9   3  10        9.76       10.97      2.12 o
 -14   4  10        0.11        0.97      3.04 o
 -13   4  10        0.66       -1.09      2.81 o
 -12   4  10        8.50        7.62      1.73 o
 -11   4  10       63.58       61.33      3.43 o
 -10   4  10        0.60        0.37      1.53 o
  -9   4  10        0.45        0.27      1.22 o
  -8   4  10       11.15        8.34      1.20 o
  -7   4  10        0.85        0.19      0.77 o
  -6   4  10       13.67       17.69      1.17 o
  -5   4  10       48.23       47.94      2.85 o
  -4   4  10      136.76      144.98      2.72 o
  -3   4  10      260.69      236.95      3.78 o
  -2   4  10      464.49      466.65      5.65 o
  -1   4  10       17.97       18.32      1.27 o
   0   4  10       80.38       84.01      2.27 o
   1   4  10       10.17        9.69      1.11 o
   2   4  10      268.96      257.89      4.31 o
   3   4  10      317.78      316.20      4.86 o
   4   4  10       48.32       41.94      3.19 o
   5   4  10        7.35        5.17      1.99 o
   6   4  10        4.53        0.59      1.54 o
   7   4  10        8.78        9.09      1.72 o
   8   4  10       31.78       34.82      3.21 o
   9   4  10       20.56       21.79      4.54 o
 -14   5  10        3.68        6.02      3.74 o
 -13   5  10        8.56       12.55      2.95 o
 -12   5  10        1.80        1.50      2.48 o
 -11   5  10       35.68       37.73      2.51 o
 -10   5  10       24.80       24.22      2.50 o
  -9   5  10        1.41        2.16      1.17 o
  -8   5  10       33.71       28.64      2.11 o
  -7   5  10      253.09      254.47      5.43 o
  -6   5  10      142.63      156.24      3.25 o
  -5   5  10       22.76       22.07      1.43 o
  -4   5  10        2.59        2.57      1.03 o
  -3   5  10      698.68      683.95      7.54 o
  -2   5  10      285.92      290.60      4.33 o
  -1   5  10        7.10        7.62      1.06 o
   0   5  10       65.96       58.00      2.02 o
   1   5  10      109.07      106.38      2.69 o
   2   5  10      192.23      204.16      3.62 o
   3   5  10        0.15        0.22      1.04 o
   4   5  10      143.95      139.29      4.09 o
   5   5  10        0.03        0.44      1.43 o
   6   5  10      140.58      135.59      4.09 o
   7   5  10        0.72        0.04      1.41 o
   8   5  10       10.87       12.91      5.03 o
   9   5  10        3.77        4.09      2.63 o
 -13   6  10       10.34        9.90      2.11 o
 -12   6  10       10.02        7.96      1.90 o
 -11   6  10       12.24       11.70      2.11 o
 -10   6  10       19.48       14.74      1.92 o
  -9   6  10        7.93        3.66      2.09 o
  -8   6  10       18.12       20.59      1.73 o
  -7   6  10        8.80       10.61      1.45 o
  -6   6  10       46.69       46.48      2.55 o
  -5   6  10        0.06        0.52      0.97 o
  -4   6  10      311.57      305.85      5.33 o
  -3   6  10        2.51        4.22      1.09 o
  -2   6  10      152.45      155.26      4.11 o
  -1   6  10        2.16        4.95      1.12 o
   0   6  10       22.30       16.73      1.61 o
   1   6  10       86.30       67.28      2.25 o
   2   6  10      238.45      208.86      3.78 o
   3   6  10      381.82      344.83      5.40 o
   4   6  10       27.33       20.72      2.90 o
   5   6  10       33.81       36.21      2.37 o
   6   6  10       27.17       28.66      2.65 o
   7   6  10        0.80        1.30      1.57 o
   8   6  10       12.19       13.45      4.87 o
 -13   7  10       30.92       36.48      3.70 o
 -12   7  10       14.59       13.61      3.18 o
 -11   7  10       13.31       11.71      1.99 o
 -10   7  10        1.21       -0.35      1.45 o
  -9   7  10       21.48       19.39      2.08 o
  -8   7  10       24.36       18.51      2.19 o
  -7   7  10      118.95      120.84      3.54 o
  -6   7  10      147.50      145.87      4.03 o
  -5   7  10        0.74        1.44      1.24 o
  -4   7  10       74.00       69.10      2.76 o
  -3   7  10        5.36        4.30      1.06 o
  -2   7  10      676.59      636.92      7.34 o
  -1   7  10      113.41      116.50      2.93 o
   0   7  10       21.63       18.86      1.42 o
   1   7  10        0.69       -0.95      0.95 o
   2   7  10        1.51        0.51      0.99 o
   3   7  10       59.41       53.61      2.74 o
   4   7  10       13.57       12.47      1.80 o
   5   7  10       12.38        9.73      2.17 o
   6   7  10        0.00        1.03      1.62 o
   7   7  10        1.80        3.59      1.85 o
   8   7  10        8.25       10.84      2.87 o
 -12   8  10        3.12        2.54      1.89 o
 -11   8  10        0.02       -0.27      1.66 o
 -10   8  10        4.35        1.80      1.56 o
  -9   8  10        4.42        3.28      1.64 o
  -8   8  10        3.05        2.66      1.30 o
  -7   8  10       96.35       91.64      3.10 o
  -6   8  10        4.57        4.84      1.50 o
  -5   8  10        2.15        2.97      1.83 o
  -4   8  10      138.57      141.96      3.81 o
  -3   8  10      143.01      151.89      3.93 o
  -2   8  10        1.40        0.18      1.15 o
  -1   8  10       94.08       94.11      2.74 o
   0   8  10        0.35       -0.35      0.94 o
   1   8  10        7.00        5.77      1.23 o
   2   8  10       21.18       20.78      1.57 o
   3   8  10       36.08       35.09      2.74 o
   4   8  10       60.98       58.67      3.03 o
   5   8  10       40.76       38.65      2.66 o
   6   8  10        0.09       -0.62      1.55 o
   7   8  10       15.75       18.46      2.38 o
 -11   9  10        6.46        6.10      2.11 o
 -10   9  10       16.25       18.14      2.72 o
  -9   9  10        7.21        6.74      1.86 o
  -8   9  10        2.96        0.06      1.61 o
  -7   9  10        5.65        3.92      1.35 o
  -6   9  10        0.01       -0.93      1.15 o
  -5   9  10       10.34       11.52      1.48 o
  -4   9  10        4.80        6.74      1.56 o
  -3   9  10      162.29      162.62      4.17 o
  -2   9  10       45.74       45.43      2.39 o
  -1   9  10       14.27       13.70      1.47 o
   0   9  10       59.08       58.91      2.58 o
   1   9  10        1.70        0.75      1.11 o
   2   9  10        0.89        2.60      1.36 o
   3   9  10        9.11       10.10      1.93 o
   4   9  10        5.69        7.01      1.85 o
   5   9  10       17.45       18.70      2.35 o
   6   9  10        4.00        3.10      1.82 o
 -10  10  10        0.02       -2.15      2.15 o
  -9  10  10        0.01        1.20      1.73 o
  -8  10  10       80.13       91.76      3.84 o
  -7  10  10        5.49        4.69      1.45 o
  -6  10  10       32.75       38.39      3.00 o
  -5  10  10       11.68        9.65      1.58 o
  -4  10  10       57.77       68.27      2.72 o
  -3  10  10        1.56        3.69      1.37 o
  -2  10  10        1.52        2.26      1.35 o
  -1  10  10       48.90       54.55      2.43 o
   0  10  10       25.76       24.84      1.84 o
   1  10  10        1.38        0.57      1.01 o
   2  10  10        0.78       -0.54      1.32 o
   3  10  10        4.11       -0.31      1.55 o
   4  10  10        3.92        3.20      2.08 o
   5  10  10        1.21        3.35      1.85 o
  -9  11  10       36.58       44.84      3.17 o
  -8  11  10        2.94        4.13      2.34 o
  -7  11  10        0.03        0.39      1.77 o
  -6  11  10        0.02        1.30      1.48 o
  -5  11  10        1.56        5.16      1.53 o
  -4  11  10        0.12       -0.73      1.31 o
  -3  11  10        0.35        2.85      1.44 o
  -2  11  10      145.45      159.80      3.94 o
  -1  11  10        6.68        2.34      1.42 o
   0  11  10        7.86        8.82      1.71 o
   1  11  10        8.34        9.65      1.93 o
   2  11  10        1.38        2.25      1.72 o
   3  11  10       55.70       62.56      3.43 o
   4  11  10       13.07       10.92      2.80 o
  -7  12  10       10.57       10.65      2.33 o
  -6  12  10       14.86       16.13      2.11 o
  -5  12  10        1.89        0.43      1.46 o
  -4  12  10        0.15       -1.36      1.36 o
  -3  12  10        1.96        1.84      1.49 o
  -2  12  10        4.77        3.00      1.59 o
  -1  12  10        3.18        6.33      1.93 o
   0  12  10       56.05       60.57      3.17 o
   1  12  10       14.81       17.19      3.89 o
   2  12  10        0.30       -1.30      2.92 o
  -4  13  10       10.41       16.78      3.57 o
  -3  13  10        2.02        1.89      1.91 o
  -2  13  10        2.21        2.11      1.79 o
  -1  13  10        0.19        2.54      1.85 o
 -13   0  11       51.14       48.08      4.60 o
 -11   0  11       34.56       38.32      2.61 o
  -9   0  11        0.44        0.12      1.20 o
  -7   0  11       45.89       44.61      2.47 o
  -5   0  11       51.25       48.83      2.57 o
  -3   0  11      140.27      127.55      3.62 o
  -1   0  11      344.74      344.45      6.16 o
   1   0  11     1822.67     1740.08     23.47 o
   3   0  11      316.88      326.16      7.17 o
   5   0  11        1.73       -0.32      2.11 o
   7   0  11       13.28       18.49      3.89 o
   9   0  11        0.61        3.89      3.24 o
 -14   1  11        3.17        1.41      2.88 o
 -13   1  11        0.55       -1.27      4.38 o
 -12   1  11       15.34       15.59      2.30 o
 -11   1  11       75.74       72.93      2.33 o
 -10   1  11       17.85       19.35      1.43 o
  -9   1  11       28.27       26.57      1.51 o
  -8   1  11        2.98        2.75      0.87 o
  -7   1  11        0.49        1.06      0.79 o
  -6   1  11       53.84       56.43      1.91 o
  -5   1  11        2.06        2.70      0.85 o
  -4   1  11      997.35      977.79      8.83 o
  -3   1  11       11.95        6.62      1.00 o
  -2   1  11       86.19       84.91      2.14 o
  -1   1  11        0.97        2.51      0.87 o
   0   1  11      614.04      574.08      6.53 o
   1   1  11      495.15      482.50      6.36 o
   2   1  11      676.61      660.79      7.88 o
   3   1  11       46.76       49.44      2.19 o
   4   1  11        0.31       -0.93      0.93 o
   5   1  11       33.54       29.45      2.23 o
   6   1  11       33.50       31.48      3.73 o
   7   1  11        4.64        6.78      3.57 o
   8   1  11        1.47        0.54      2.03 o
   9   1  11        0.10        2.43      2.29 o
 -14   2  11        0.02        0.19      2.88 o
 -13   2  11        9.19       10.17      3.51 o
 -12   2  11        9.31       10.26      2.57 o
 -11   2  11       76.15       75.49      2.85 o
 -10   2  11       17.66       17.87      1.75 o
  -9   2  11        4.77        2.16      1.00 o
  -8   2  11        8.96        8.28      1.09 o
  -7   2  11       56.12       59.42      1.94 o
  -6   2  11      279.43      272.52      3.95 o
  -5   2  11       59.58       56.21      1.86 o
  -4   2  11      102.84       95.04      2.24 o
  -3   2  11       38.71       37.80      1.53 o
  -2   2  11       38.37       40.04      2.41 o
  -1   2  11        5.12        4.14      0.97 o
   0   2  11      343.17      326.39      4.63 o
   1   2  11        0.02       -0.09      0.86 o
   2   2  11      802.85      735.16      8.58 o
   3   2  11        1.02        2.60      1.07 o
   4   2  11        0.23        0.01      1.05 o
   5   2  11       51.16       43.67      2.48 o
   6   2  11        8.52        7.65      1.61 o
   7   2  11       24.85       24.14      3.09 o
   8   2  11        9.69       13.47      2.75 o
   9   2  11        3.55        4.08      2.40 o
 -14   3  11        4.20        1.38      3.89 o
 -13   3  11       11.59       10.57      6.16 o
 -12   3  11        4.16        0.54      1.89 o
 -11   3  11       16.10        9.83      2.07 o
 -10   3  11      113.34      103.54      3.13 o
  -9   3  11       34.42       33.13      1.64 o
  -8   3  11        6.00        5.99      1.05 o
  -7   3  11       25.18       21.11      1.36 o
  -6   3  11      545.90      515.47      5.80 o
  -5   3  11      358.39      345.53      4.48 o
  -4   3  11      352.50      339.57      4.39 o
  -3   3  11       87.70       93.81      2.95 o
  -2   3  11      143.46      139.77      2.99 o
  -1   3  11        5.11        4.21      1.01 o
   0   3  11       27.23       28.72      1.53 o
   1   3  11      235.45      232.86      4.31 o
   2   3  11       64.35       65.71      2.39 o
   3   3  11        2.33        3.61      1.50 o
   4   3  11        0.11       -0.86      0.86 o
   5   3  11       31.52       30.84      2.29 o
   6   3  11        3.39        2.73      1.57 o
   7   3  11        3.04        6.61      4.87 o
   8   3  11        3.68        5.04      2.40 o
   9   3  11       21.23       26.66      2.87 o
 -14   4  11        1.66        5.16      3.48 o
 -13   4  11        0.83        1.82      1.62 o
 -12   4  11        0.74        0.88      1.78 o
 -11   4  11        3.19        3.61      1.77 o
 -10   4  11       82.77       72.78      3.61 o
  -9   4  11        9.33       10.44      1.48 o
  -8   4  11       35.30       27.06      2.32 o
  -7   4  11      203.69      193.41      3.81 o
  -6   4  11       79.85       83.26      2.25 o
  -5   4  11      838.78      786.67      7.67 o
  -4   4  11      529.22      509.41      5.76 o
  -3   4  11        1.45        0.35      0.94 o
  -2   4  11        0.12       -0.87      0.87 o
  -1   4  11       91.31       92.90      2.52 o
   0   4  11       25.85       19.57      1.61 o
   1   4  11       79.58       84.09      2.46 o
   2   4  11        0.01       -0.84      1.09 o
   3   4  11      404.76      348.40      6.00 o
   4   4  11        5.06        0.59      1.37 o
   5   4  11        3.49        5.36      1.53 o
   6   4  11        1.56        1.66      1.60 o
   7   4  11       23.42       24.55      2.98 o
   8   4  11       12.55       13.15      2.86 o
 -13   5  11       12.07       13.02      2.18 o
 -12   5  11       23.40       16.34      2.95 o
 -11   5  11       51.20       54.02      3.56 o
 -10   5  11      152.93      161.89      8.49 o
  -9   5  11        5.19       -0.56      1.11 o
  -8   5  11       17.45       13.79      1.57 o
  -7   5  11      111.38      116.44      3.84 o
  -6   5  11       11.20        6.74      1.73 o
  -5   5  11      144.13      151.84      2.93 o
  -4   5  11      675.19      670.30      9.83 o
  -3   5  11        4.01        4.25      1.13 o
  -2   5  11        4.07        3.90      1.04 o
  -1   5  11       46.23       39.62      2.75 o
   0   5  11      269.94      239.79      4.01 o
   1   5  11       13.64       10.85      1.57 o
   2   5  11       11.33       11.87      1.79 o
   3   5  11        2.18        1.88      1.16 o
   4   5  11        9.46        9.11      1.66 o
   5   5  11        8.63        9.72      1.85 o
   6   5  11        2.72        7.09      1.72 o
   7   5  11       29.54       35.67      2.58 o
   8   5  11        0.01       -1.37      2.17 o
 -13   6  11        0.36        0.25      1.75 o
 -12   6  11        7.28        6.82      1.90 o
 -11   6  11       16.41       20.91      2.26 o
 -10   6  11        4.14        2.80      2.55 o
  -9   6  11       54.05       48.40      2.44 o
  -8   6  11        1.05        1.87      1.97 o
  -7   6  11       46.64       48.61      3.42 o
  -6   6  11      161.43      161.19      3.93 o
  -5   6  11       94.17       98.34      2.96 o
  -4   6  11      339.70      324.49      4.93 o
  -3   6  11        1.15        0.71      1.03 o
  -2   6  11       67.47       56.44      2.89 o
  -1   6  11       86.61       68.93      2.32 o
   0   6  11      202.35      179.74      4.15 o
   1   6  11       40.03       32.69      1.74 o
   2   6  11      251.16      250.78      5.00 o
   3   6  11       25.28       19.54      2.10 o
   4   6  11        9.44        9.49      1.74 o
   5   6  11       27.82       25.49      2.29 o
   6   6  11        2.06        2.68      1.57 o
   7   6  11        9.09       12.67      2.60 o
 -12   7  11       12.48       11.04      2.20 o
 -11   7  11       12.57       12.83      2.11 o
 -10   7  11       27.30       26.69      3.02 o
  -9   7  11       12.67        9.78      2.24 o
  -8   7  11       68.18       74.10      3.02 o
  -7   7  11       35.47       45.96      2.56 o
  -6   7  11        3.89        3.42      1.42 o
  -5   7  11      216.07      203.52      5.13 o
  -4   7  11       13.18       18.32      1.83 o
  -3   7  11       87.63       89.28      4.16 o
  -2   7  11       23.67       20.74      1.56 o
  -1   7  11        0.83        0.89      1.00 o
   0   7  11       18.40       17.42      1.68 o
   1   7  11      112.48      101.83      3.18 o
   2   7  11        0.88        0.70      1.07 o
   3   7  11        4.23        5.44      1.66 o
   4   7  11        0.01        0.67      1.75 o
   5   7  11       18.95       29.53      2.96 o
   6   7  11       36.69       43.47      2.95 o
   7   7  11       13.65       21.93      2.57 o
 -12   8  11       13.42       14.06      2.95 o
 -11   8  11        2.65        1.15      1.83 o
 -10   8  11        0.15        1.13      1.64 o
  -9   8  11        0.01       -0.02      1.59 o
  -8   8  11        1.63       -0.98      1.23 o
  -7   8  11       14.23       14.25      1.89 o
  -6   8  11        8.31        5.26      1.60 o
  -5   8  11        1.03        1.39      1.35 o
  -4   8  11       11.41        9.47      1.65 o
  -3   8  11       13.11       15.31      1.79 o
  -2   8  11       28.82       29.93      1.75 o
  -1   8  11        7.52        8.21      1.32 o
   0   8  11       21.41       21.56      1.63 o
   1   8  11       24.24       26.52      2.49 o
   2   8  11       18.68       16.11      1.53 o
   3   8  11       16.02       15.34      2.06 o
   4   8  11        2.02        2.90      1.94 o
   5   8  11        2.12        1.28      1.91 o
   6   8  11        0.70        1.89      1.79 o
 -11   9  11        7.41       11.44      2.30 o
 -10   9  11        0.15        0.10      1.75 o
  -9   9  11        0.62       -1.16      1.83 o
  -8   9  11       38.99       30.19      2.67 o
  -7   9  11       34.30       25.87      2.85 o
  -6   9  11       13.19       15.99      1.73 o
  -5   9  11        8.13        5.04      2.20 o
  -4   9  11        0.36        0.00      1.27 o
  -3   9  11       46.69       52.94      2.74 o
  -2   9  11       49.00       54.15      4.77 o
  -1   9  11       15.26       13.72      1.55 o
   0   9  11        7.41        6.97      1.38 o
   1   9  11        3.25        4.16      2.07 o
   2   9  11        0.49        0.90      2.39 o
   3   9  11        5.41        5.17      1.66 o
   4   9  11        3.99        5.74      1.74 o
   5   9  11        7.54        6.01      2.04 o
 -10  10  11        4.95        7.94      2.58 o
  -9  10  11       29.97       31.81      2.95 o
  -8  10  11       37.05       53.83      3.20 o
  -7  10  11       16.77       17.79      1.91 o
  -6  10  11       15.27       23.04      2.24 o
  -5  10  11        3.88        2.43      1.45 o
  -4  10  11       35.43       36.32      2.22 o
  -3  10  11       49.04       52.26      2.47 o
  -2  10  11       10.15       10.35      1.64 o
  -1  10  11        9.47        6.17      1.51 o
   0  10  11       16.67       15.28      1.73 o
   1  10  11       19.20       24.30      1.67 o
   2  10  11        6.75        9.67      1.73 o
   3  10  11       10.89        9.04      2.04 o
   4  10  11        0.00       -0.78      1.62 o
  -8  11  11        4.59        1.38      1.98 o
  -7  11  11       18.45       20.17      3.93 o
  -6  11  11        0.00       -0.28      1.42 o
  -5  11  11        2.65        1.15      1.44 o
  -4  11  11        5.62        6.18      1.60 o
  -3  11  11       19.42       26.19      2.11 o
  -2  11  11        1.68       -0.74      1.37 o
  -1  11  11       79.80       99.96      3.50 o
   0  11  11       19.11       25.72      2.27 o
   1  11  11        4.29        4.54      3.24 o
   2  11  11        0.26        1.30      1.72 o
   3  11  11        3.02        1.26      2.30 o
  -6  12  11       25.06       28.81      2.75 o
  -5  12  11        3.16        4.57      1.76 o
  -4  12  11       49.54       49.21      2.69 o
  -3  12  11        4.92        2.87      1.56 o
  -2  12  11       26.25       30.13      2.47 o
  -1  12  11        4.50        7.20      2.04 o
   0  12  11        0.10       -1.62      1.62 o
 -12   0  12       53.72       47.74      5.84 o
 -10   0  12        0.28       -0.91      1.28 o
  -8   0  12       92.82       94.43      3.50 o
  -6   0  12     1907.31     1821.49     20.90 o
  -4   0  12       20.66       21.25      1.89 o
  -2   0  12      544.57      503.42      8.07 o
   0   0  12      148.75      160.34      5.14 o
   2   0  12       71.60       73.82      3.59 o
   4   0  12       45.77       50.73      3.11 o
   6   0  12        3.72        1.62      3.24 o
   8   0  12        5.99        8.76      3.89 o
 -14   1  12        0.19        0.37      5.84 o
 -13   1  12       20.23       22.37      4.87 o
 -12   1  12       19.51       19.44      2.01 o
 -11   1  12       23.92       23.94      1.68 o
 -10   1  12       21.17       23.97      1.58 o
  -9   1  12       26.34       24.86      1.60 o
  -8   1  12       77.10       74.07      2.55 o
  -7   1  12        0.15        0.24      0.93 o
  -6   1  12       12.65       11.37      1.24 o
  -5   1  12       60.98       66.20      2.19 o
  -4   1  12       64.64       66.91      2.05 o
  -3   1  12      187.50      177.77      3.15 o
  -2   1  12      449.66      428.04      5.16 o
  -1   1  12       49.83       40.57      1.66 o
   0   1  12       28.90       27.15      1.57 o
   1   1  12       30.90       31.94      2.49 o
   2   1  12       60.75       66.93      2.42 o
   3   1  12       20.16       24.77      1.67 o
   4   1  12        3.13        7.46      1.29 o
   5   1  12       26.66       28.64      2.24 o
   6   1  12       17.39       17.78      2.92 o
   7   1  12       13.58       12.36      2.75 o
   8   1  12       11.55       11.41      2.92 o
 -14   2  12        0.64       -1.12      4.54 o
 -13   2  12        9.91       10.46      3.59 o
 -12   2  12        1.39       -0.02      1.70 o
 -11   2  12        0.01       -0.93      1.40 o
 -10   2  12       17.28       15.54      1.44 o
  -9   2  12       20.43       16.33      1.40 o
  -8   2  12        8.01        7.04      1.13 o
  -7   2  12        0.34        2.43      1.01 o
  -6   2  12      104.01      108.38      2.60 o
  -5   2  12      801.81      784.63      7.82 o
  -4   2  12      148.60      146.80      2.95 o
  -3   2  12       64.38       61.45      1.99 o
  -2   2  12       33.26       30.88      1.49 o
  -1   2  12        5.59        7.29      1.77 o
   0   2  12        0.02       -0.89      0.92 o
   1   2  12        3.63        0.73      1.15 o
   2   2  12       13.39       13.08      1.51 o
   3   2  12        0.00       -0.93      0.93 o
   4   2  12       14.16        9.86      1.42 o
   5   2  12        0.97        0.83      1.42 o
   6   2  12        1.78        3.41      2.06 o
   7   2  12        3.63        4.34      2.40 o
   8   2  12       17.23       14.74      2.86 o
 -14   3  12        8.79        3.97      7.30 o
 -13   3  12       14.80       18.12      4.13 o
 -12   3  12        1.35        2.93      1.93 o
 -11   3  12        0.43        0.84      1.58 o
 -10   3  12       31.30       32.38      2.10 o
  -9   3  12       37.66       37.22      1.96 o
  -8   3  12      112.98      120.73      2.83 o
  -7   3  12       38.13       43.82      2.03 o
  -6   3  12       11.05       11.39      1.20 o
  -5   3  12      255.64      242.01      4.04 o
  -4   3  12       77.30       78.95      2.27 o
  -3   3  12        7.45        3.38      1.45 o
  -2   3  12        0.01       -0.20      0.95 o
  -1   3  12      138.89      126.81      2.93 o
   0   3  12      108.12       92.04      2.59 o
   1   3  12      370.36      316.49      4.72 o
   2   3  12       95.30       99.82      3.26 o
   3   3  12       98.01       99.07      2.88 o
   4   3  12        3.01        1.39      1.47 o
   5   3  12       25.33       25.78      2.15 o
   6   3  12        7.64        7.72      2.05 o
   7   3  12        9.97       10.71      2.75 o
   8   3  12        1.60       -1.95      2.17 o
 -13   4  12        7.08        5.38      2.27 o
 -12   4  12        1.00       -0.81      1.74 o
 -11   4  12        0.35        0.66      1.83 o
 -10   4  12        2.54        2.26      1.36 o
  -9   4  12        3.48        1.09      1.36 o
  -8   4  12        7.88       10.85      1.37 o
  -7   4  12       83.94       84.14      2.67 o
  -6   4  12        2.39        1.16      0.95 o
  -5   4  12      126.88      130.58      3.97 o
  -4   4  12      588.96      569.02      6.30 o
  -3   4  12       93.36       88.20      2.66 o
  -2   4  12        7.94        5.59      1.14 o
  -1   4  12       21.24       24.85      1.71 o
   0   4  12       44.36       42.96      1.91 o
   1   4  12       22.72       16.28      1.46 o
   2   4  12      408.98      386.11      5.88 o
   3   4  12        0.92        0.14      1.10 o
   4   4  12        1.17        0.93      1.69 o
   5   4  12        2.16        1.12      1.47 o
   6   4  12        9.86        8.19      1.85 o
   7   4  12       37.62       45.63      3.78 o
 -13   5  12       18.41       13.18      2.29 o
 -12   5  12        7.60        4.41      2.13 o
 -11   5  12       23.11       15.20      2.55 o
 -10   5  12        1.53        3.80      1.91 o
  -9   5  12       83.29       75.99      3.03 o
  -8   5  12      189.19      207.35      5.95 o
  -7   5  12       63.30       56.92      3.14 o
  -6   5  12      200.01      184.04      3.76 o
  -5   5  12       36.06       35.58      1.80 o
  -4   5  12       23.83       22.49      1.94 o
  -3   5  12      313.13      290.83      4.61 o
  -2   5  12        0.83       -0.16      1.02 o
  -1   5  12       37.84       33.30      1.80 o
   0   5  12       63.00       73.14      2.46 o
   1   5  12      460.28      428.30      5.86 o
   2   5  12        1.25        0.60      1.18 o
   3   5  12       11.55       12.39      2.31 o
   4   5  12        0.21       -0.96      1.43 o
   5   5  12        3.28        4.77      1.72 o
   6   5  12       19.53       29.89      2.58 o
   7   5  12        1.86        1.59      3.57 o
 -12   6  12       35.85       37.10      2.85 o
 -11   6  12       11.36        7.71      2.22 o
 -10   6  12       14.88       13.12      2.45 o
  -9   6  12      162.14      160.01      4.22 o
  -8   6  12       70.03       76.40      5.71 o
  -7   6  12       90.47       85.93      3.14 o
  -6   6  12        0.23        1.23      1.26 o
  -5   6  12      224.87      226.79      4.16 o
  -4   6  12       28.75       28.49      1.76 o
  -3   6  12       39.25       36.88      1.96 o
  -2   6  12       23.15       18.17      1.52 o
  -1   6  12        4.21        3.93      1.39 o
   0   6  12       33.77       40.14      1.96 o
   1   6  12      198.17      198.49      3.97 o
   2   6  12       18.53       16.90      1.67 o
   3   6  12        0.00        1.41      1.62 o
   4   6  12       18.47       19.29      2.10 o
   5   6  12       38.64       41.75      2.80 o
   6   6  12        0.50        0.10      2.17 o
   7   6  12        0.83        1.90      2.43 o
 -12   7  12        8.21       14.29      2.36 o
 -11   7  12       11.37        4.98      2.20 o
 -10   7  12       14.16       20.96      2.78 o
  -9   7  12       32.99       30.39      2.32 o
  -8   7  12       52.44       56.12      2.86 o
  -7   7  12       27.86       27.43      2.20 o
  -6   7  12        0.27       -0.21      1.29 o
  -5   7  12       22.19       19.39      1.94 o
  -4   7  12        9.26       10.55      1.61 o
  -3   7  12        0.28       -1.21      1.21 o
  -2   7  12        1.38        0.33      1.09 o
  -1   7  12       71.35       64.26      2.45 o
   0   7  12      131.98      140.91      3.38 o
   1   7  12       25.56       26.38      1.82 o
   2   7  12        4.59        2.77      1.78 o
   3   7  12        0.05       -0.81      1.57 o
   4   7  12        1.46       -1.54      1.57 o
   5   7  12       10.85        8.27      2.40 o
   6   7  12        6.10        8.25      2.09 o
 -11   8  12       39.01       36.73      3.01 o
 -10   8  12        0.26       -0.40      1.68 o
  -9   8  12        1.28        3.03      1.90 o
  -8   8  12        2.88        0.45      1.55 o
  -7   8  12       60.13       63.05      3.02 o
  -6   8  12       95.47       99.57      6.18 o
  -5   8  12        1.35        1.79      1.92 o
  -4   8  12        1.28       -1.51      1.65 o
  -3   8  12        0.01       -1.24      1.24 o
  -2   8  12        0.32       -0.66      1.03 o
  -1   8  12       52.93       49.29      2.26 o
   0   8  12       20.80       25.44      1.84 o
   1   8  12       11.55       17.05      1.67 o
   2   8  12        5.04        2.09      1.57 o
   3   8  12        4.06        6.74      1.85 o
   4   8  12        2.86        2.85      3.57 o
   5   8  12       13.72       13.77      2.28 o
 -10   9  12        2.39        2.15      1.92 o
  -9   9  12        5.04        3.93      1.98 o
  -8   9  12       18.16       16.79      2.34 o
  -7   9  12       13.52       14.34      1.79 o
  -6   9  12       39.98       41.32      5.53 o
  -5   9  12       45.64       46.50      3.67 o
  -4   9  12       20.03       21.98      2.25 o
  -3   9  12       72.55       84.70      3.55 o
  -2   9  12        0.21       -1.30      1.46 o
  -1   9  12        0.46        0.63      1.22 o
   0   9  12       16.20       17.51      1.72 o
   1   9  12       17.26       18.60      1.79 o
   2   9  12        1.57        1.20      1.74 o
   3   9  12        0.23        2.37      1.94 o
   4   9  12        0.03        0.65      1.60 o
  -9  10  12        9.13       12.91      2.41 o
  -8  10  12       26.05       30.85      2.90 o
  -7  10  12       47.59       54.13      2.67 o
  -6  10  12       16.86       14.87      1.89 o
  -5  10  12       23.16       28.21      2.13 o
  -4  10  12        7.16        3.70      2.25 o
  -3  10  12       26.49       23.03      2.02 o
  -2  10  12       22.60       29.30      2.14 o
  -1  10  12        0.48       -1.10      1.32 o
   0  10  12        0.12       -1.25      1.25 o
   1  10  12        2.39        1.52      1.76 o
   2  10  12        7.15        6.24      1.90 o
   3  10  12        0.56       -0.30      1.74 o
  -7  11  12        2.65        4.79      1.76 o
  -6  11  12        9.27       14.27      2.01 o
  -5  11  12       17.94       24.04      2.35 o
  -4  11  12        0.47       -0.62      1.49 o
  -3  11  12       22.29       33.69      2.37 o
  -2  11  12        8.82       14.32      1.91 o
  -1  11  12       19.89       24.87      2.34 o
   0  11  12        7.82       10.63      2.04 o
   1  11  12       17.56       21.74      4.22 o
  -3  12  12        4.82        4.47      3.00 o
 -13   0  13       55.90       51.20      4.90 o
 -11   0  13        2.07        2.62      1.72 o
  -9   0  13      115.11      125.44      4.28 o
  -7   0  13      452.71      437.18      7.87 o
  -5   0  13        2.84        5.40      1.88 o
  -3   0  13       16.02       15.55      1.91 o
  -1   0  13      561.22      518.69      8.54 o
   1   0  13      390.93      352.60     13.95 o
   3   0  13       14.02       12.20      2.27 o
   5   0  13       94.08      102.19      7.14 o
   7   0  13       18.03       26.93      4.87 o
 -13   1  13        0.99        2.03      3.41 o
 -12   1  13       43.73       39.51      2.47 o
 -11   1  13       17.53       17.75      1.58 o
 -10   1  13       12.41       12.33      1.45 o
  -9   1  13       26.27       28.22      1.67 o
  -8   1  13      241.76      248.92      5.48 o
  -7   1  13      363.75      344.99      4.89 o
  -6   1  13        5.72        6.58      1.43 o
  -5   1  13       27.17       27.19      1.61 o
  -4   1  13        9.66        9.09      1.20 o
  -3   1  13      173.70      175.90      3.31 o
  -2   1  13      127.98      128.91      2.85 o
  -1   1  13       31.46       34.88      1.78 o
   0   1  13       36.12       41.80      2.12 o
   1   1  13      169.06      150.04      3.61 o
   2   1  13        5.78        4.63      1.32 o
   3   1  13       12.27       12.86      1.48 o
   4   1  13       12.66       13.29      1.56 o
   5   1  13       32.67       33.73      2.48 o
   6   1  13        0.14       -0.14      2.03 o
   7   1  13        2.05       -2.06      2.06 o
 -13   2  13        3.72        3.05      3.18 o
 -12   2  13        6.24        9.14      4.04 o
 -11   2  13        1.78        0.95      1.38 o
 -10   2  13        0.14       -1.08      1.20 o
  -9   2  13       37.71       37.26      1.86 o
  -8   2  13        1.33        0.70      1.02 o
  -7   2  13      159.02      166.06      4.64 o
  -6   2  13      580.58      588.94      6.72 o
  -5   2  13        0.52        1.26      1.02 o
  -4   2  13       22.92       19.86      1.43 o
  -3   2  13        9.36        9.77      1.20 o
  -2   2  13       32.48       32.42      1.77 o
  -1   2  13        7.40        4.61      1.17 o
   0   2  13       66.26       66.95      2.37 o
   1   2  13      146.82      141.42      3.41 o
   2   2  13       58.48       60.01      2.45 o
   3   2  13       43.20       39.75      2.58 o
   4   2  13        0.45        1.03      1.47 o
   5   2  13       42.12       47.89      2.81 o
   6   2  13       21.59       23.47      3.21 o
   7   2  13       16.56       19.70      3.09 o
 -13   3  13        6.84        7.87      2.32 o
 -12   3  13       20.10       24.04      2.72 o
 -11   3  13       11.16       12.36      2.30 o
 -10   3  13        5.47        6.54      1.97 o
  -9   3  13       19.20       20.63      2.22 o
  -8   3  13       44.60       45.03      2.80 o
  -7   3  13       27.19       25.56      1.62 o
  -6   3  13       67.23       60.34      2.68 o
  -5   3  13      107.11      107.97      4.13 o
  -4   3  13       56.54       53.12      2.01 o
  -3   3  13        0.13       -0.62      1.16 o
  -2   3  13        0.47        0.16      1.02 o
  -1   3  13      120.38      120.42      2.98 o
   0   3  13       22.43       17.88      1.46 o
   1   3  13        0.02       -1.32      1.55 o
   2   3  13       19.54       13.00      1.51 o
   3   3  13        5.54        6.81      1.54 o
   4   3  13        1.02        1.92      1.57 o
   5   3  13        2.53        1.22      1.57 o
   6   3  13        3.47        4.06      2.29 o
   7   3  13       48.55       53.63      4.24 o
 -13   4  13        2.61        2.16      2.42 o
 -12   4  13        0.81       -2.33      2.33 o
 -11   4  13       12.60       14.31      2.53 o
 -10   4  13        6.78        7.87      1.58 o
  -9   4  13       11.06        8.81      1.66 o
  -8   4  13       19.90       23.28      1.80 o
  -7   4  13       75.00       84.13      2.74 o
  -6   4  13        0.01       -0.15      1.03 o
  -5   4  13       11.46       14.41      1.32 o
  -4   4  13        2.99        2.23      1.20 o
  -3   4  13        5.15        4.36      1.22 o
  -2   4  13       86.53       79.47      2.63 o
  -1   4  13       30.53       35.81      1.86 o
   0   4  13       50.96       48.47      2.10 o
   1   4  13       18.75       24.17      2.77 o
   2   4  13        2.91        4.32      1.51 o
   3   4  13        7.05        9.16      1.51 o
   4   4  13       25.41       25.93      2.39 o
   5   4  13        2.18        2.01      1.61 o
   6   4  13       15.06       17.36      2.34 o
 -12   5  13        0.39       -1.82      2.11 o
 -11   5  13        2.30        2.11      1.95 o
 -10   5  13        0.07       -0.57      1.78 o
  -9   5  13        0.05        0.62      1.39 o
  -8   5  13       20.34       19.68      1.99 o
  -7   5  13        5.56        4.88      1.45 o
  -6   5  13       13.20       16.68      1.64 o
  -5   5  13       32.65       32.08      1.85 o
  -4   5  13       22.69       25.71      1.86 o
  -3   5  13       24.89       23.55      1.69 o
  -2   5  13       39.44       37.80      2.09 o
  -1   5  13       12.94       14.07      1.45 o
   0   5  13      276.75      264.13      4.64 o
   1   5  13        5.29        5.91      1.37 o
   2   5  13        0.30        1.05      1.26 o
   3   5  13        1.03       -0.78      1.37 o
   4   5  13       20.85       27.79      4.94 o
   5   5  13       37.44       50.03      3.06 o
   6   5  13        0.83        2.11      1.91 o
 -12   6  13        6.12        3.91      2.58 o
 -11   6  13        8.09        7.67      2.42 o
 -10   6  13        5.24        3.31      2.97 o
  -9   6  13       14.87       11.93      1.87 o
  -8   6  13        5.65        5.17      1.54 o
  -7   6  13        9.84        6.47      1.58 o
  -6   6  13        0.01       -1.47      1.47 o
  -5   6  13        7.77        7.33      1.33 o
  -4   6  13        6.32        7.44      1.34 o
  -3   6  13       24.91       20.94      1.70 o
  -2   6  13        7.62        5.94      1.27 o
  -1   6  13       35.83       41.56      2.07 o
   0   6  13        9.30        9.74      1.46 o
   1   6  13      100.19      112.13      3.17 o
   2   6  13       51.70       45.63      2.30 o
   3   6  13       45.28       35.43      2.67 o
   4   6  13       23.83       33.77      4.52 o
   5   6  13       11.32       10.99      2.10 o
 -11   7  13       27.82       28.01      2.73 o
 -10   7  13       42.87       57.10      3.98 o
  -9   7  13        0.09       -0.10      1.87 o
  -8   7  13        8.77        7.90      1.69 o
  -7   7  13       23.73       20.72      2.01 o
  -6   7  13       10.81        8.00      1.64 o
  -5   7  13        0.87       -1.27      1.31 o
  -4   7  13        2.05        2.18      2.06 o
  -3   7  13        2.76        2.47      1.24 o
  -2   7  13        3.99        5.07      1.28 o
  -1   7  13        7.98        6.61      1.39 o
   0   7  13        2.25        2.33      1.26 o
   1   7  13       36.76       33.75      1.99 o
   2   7  13       37.79       40.96      2.85 o
   3   7  13       42.00       43.09      2.92 o
   4   7  13        3.30        2.24      1.85 o
   5   7  13        0.22        0.73      2.17 o
 -10   8  13       20.80       22.94      2.61 o
  -9   8  13       33.46       32.96      5.17 o
  -8   8  13        2.58        3.67      1.71 o
  -7   8  13        9.42       13.28      2.43 o
  -6   8  13        0.53       -1.41      1.45 o
  -5   8  13       43.17       43.38      2.63 o
  -4   8  13        0.05        1.24      1.39 o
  -3   8  13        1.78        0.68      1.34 o
  -2   8  13       11.10       13.60      1.61 o
  -1   8  13        3.63        4.01      1.38 o
   0   8  13       41.44       38.39      2.16 o
   1   8  13       22.03       24.30      1.97 o
   2   8  13        0.02       -0.74      1.60 o
   3   8  13        0.09       -1.68      1.68 o
   4   8  13        2.34       -0.19      2.17 o
  -9   9  13        7.29       12.65      3.56 o
  -8   9  13       22.96       30.91      2.35 o
  -7   9  13        3.35        5.56      1.83 o
  -6   9  13        0.03       -1.55      1.55 o
  -5   9  13        0.06       -1.04      1.45 o
  -4   9  13        0.01       -1.45      1.45 o
  -3   9  13       22.04       27.58      2.32 o
  -2   9  13        0.01        0.55      1.56 o
  -1   9  13       44.72       45.94      2.71 o
   0   9  13       15.04       11.85      1.65 o
   1   9  13        0.70        0.30      1.56 o
   2   9  13       37.01       35.08      3.32 o
   3   9  13        4.27        0.68      2.43 o
  -8  10  13        0.04       -1.73      1.73 o
  -7  10  13       29.01       33.40      2.43 o
  -6  10  13       21.86       30.09      2.35 o
  -5  10  13        3.99        1.15      1.52 o
  -4  10  13        0.23       -0.37      1.65 o
  -3  10  13        1.68        2.23      1.73 o
  -2  10  13        2.20       -1.07      1.60 o
  -1  10  13       16.62       19.93      2.28 o
   0  10  13       53.57       52.80      4.50 o
   1  10  13       24.14       28.22      2.73 o
  -5  11  13        6.89       12.02      2.00 o
  -4  11  13       34.10       39.20      2.63 o
  -3  11  13        1.61       -0.83      1.54 o
  -2  11  13        2.53       -1.57      1.57 o
  -1  11  13        0.09       -0.75      1.76 o
 -12   0  14       53.27       58.74      4.59 o
 -10   0  14       80.46       72.94      3.53 o
  -8   0  14      324.14      335.87      8.70 o
  -6   0  14      417.62      409.87     10.66 o
  -4   0  14       73.41       79.16      3.52 o
  -2   0  14       78.39       97.00      3.67 o
   0   0  14       13.36       13.64      2.16 o
   2   0  14       66.28       56.64      3.51 o
   4   0  14        6.24        8.24      2.16 o
   6   0  14       80.72       86.30      7.46 o
 -13   1  14        1.57       -0.18      3.04 o
 -12   1  14        0.97       -1.76      1.76 o
 -11   1  14        1.67        0.47      1.26 o
 -10   1  14       31.75       26.65      2.32 o
  -9   1  14        0.12        0.26      1.18 o
  -8   1  14       14.71       19.32      1.60 o
  -7   1  14      372.85      374.47      5.26 o
  -6   1  14      198.96      193.79      3.69 o
  -5   1  14       45.14       41.10      1.89 o
  -4   1  14       59.61       65.07      2.66 o
  -3   1  14      393.33      393.87      5.28 o
  -2   1  14       46.33       53.10      2.07 o
  -1   1  14      748.94      698.38      8.13 o
   0   1  14        4.10        3.00      1.34 o
   1   1  14       41.07       36.43      2.09 o
   2   1  14       53.22       56.24      2.42 o
   3   1  14       24.37       25.99      1.92 o
   4   1  14        0.01        0.29      1.60 o
   5   1  14       11.73       17.90      2.98 o
   6   1  14        2.45        5.63      2.49 o
 -13   2  14       12.11       11.70      2.49 o
 -12   2  14        6.21        6.48      2.18 o
 -11   2  14        0.09       -1.33      1.36 o
 -10   2  14        1.82        1.16      1.54 o
  -9   2  14       14.63       14.54      1.77 o
  -8   2  14      132.46      130.78      3.17 o
  -7   2  14      166.61      164.87      3.47 o
  -6   2  14      157.49      151.18      3.26 o
  -5   2  14       23.03       22.40      1.58 o
  -4   2  14       11.57        9.70      1.28 o
  -3   2  14       30.51       26.14      1.60 o
  -2   2  14        7.31        9.19      1.39 o
  -1   2  14      350.84      340.73      5.30 o
   0   2  14        9.93       13.34      1.47 o
   1   2  14       32.20       33.53      2.03 o
   2   2  14       11.34       12.91      1.58 o
   3   2  14       14.36       13.45      1.61 o
   4   2  14        3.58        3.01      1.81 o
   5   2  14        9.47       11.56      2.15 o
   6   2  14        0.98        4.38      2.52 o
 -13   3  14        0.00       -1.19      1.97 o
 -12   3  14        0.66       -0.19      2.05 o
 -11   3  14       15.67       15.63      2.81 o
 -10   3  14       72.67       73.37      3.34 o
  -9   3  14        5.99        6.82      1.37 o
  -8   3  14      168.75      172.37      3.80 o
  -7   3  14       76.68       82.13      3.31 o
  -6   3  14        4.43        3.13      1.12 o
  -5   3  14        9.96       10.28      1.42 o
  -4   3  14       36.27       33.33      1.74 o
  -3   3  14        5.25        6.79      1.33 o
  -2   3  14       18.71       21.32      1.64 o
  -1   3  14        2.25        3.52      1.24 o
   0   3  14       59.55       44.25      2.16 o
   1   3  14        3.24        2.34      1.59 o
   2   3  14        5.02        7.58      1.48 o
   3   3  14       21.17       27.33      1.97 o
   4   3  14        0.14        1.52      1.57 o
   5   3  14        2.34        4.06      1.76 o
   6   3  14        1.31        5.60      2.63 o
 -12   4  14        1.88       -0.81      2.08 o
 -11   4  14       34.66       36.30      4.43 o
 -10   4  14       31.24       28.36      2.22 o
  -9   4  14        0.00       -0.74      1.38 o
  -8   4  14       50.63       55.23      2.46 o
  -7   4  14       15.85       12.50      1.64 o
  -6   4  14       12.60       13.05      1.44 o
  -5   4  14       69.59       73.25      2.73 o
  -4   4  14      117.09      121.72      3.21 o
  -3   4  14       44.08       42.82      2.16 o
  -2   4  14       22.49       18.87      1.60 o
  -1   4  14        6.76        4.28      1.24 o
   0   4  14        2.72       -0.49      1.07 o
   1   4  14       19.84       21.79      1.82 o
   2   4  14       23.97       23.75      1.90 o
   3   4  14       25.67       31.96      2.62 o
   4   4  14       14.69       20.76      2.39 o
   5   4  14       48.98       60.48      3.39 o
 -12   5  14        4.92        1.60      2.60 o
 -11   5  14        0.99       -0.18      2.08 o
 -10   5  14       19.30       19.90      2.15 o
  -9   5  14       30.26       31.62      2.36 o
  -8   5  14       21.89       20.47      2.07 o
  -7   5  14        1.37       -1.27      1.27 o
  -6   5  14        8.09        5.44      1.31 o
  -5   5  14       59.29       60.79      3.87 o
  -4   5  14        4.02        1.04      1.23 o
  -3   5  14       75.28       77.81      4.08 o
  -2   5  14        0.02       -0.16      1.38 o
  -1   5  14       23.48       23.02      1.76 o
   0   5  14       65.94       59.41      2.43 o
   1   5  14        6.58        4.82      1.46 o
   2   5  14        0.39        0.50      1.28 o
   3   5  14        0.59        5.86      1.80 o
   4   5  14        3.06        8.92      2.00 o
   5   5  14       18.49       21.51      2.56 o
 -11   6  14        1.79        4.05      2.47 o
 -10   6  14        8.66        5.43      2.22 o
  -9   6  14       23.12       27.43      3.94 o
  -8   6  14        2.55        2.87      1.49 o
  -7   6  14       25.87       26.73      2.19 o
  -6   6  14        0.14        0.19      1.33 o
  -5   6  14        9.51        8.21      1.41 o
  -4   6  14        1.50       -1.20      1.20 o
  -3   6  14       44.61       44.53      2.18 o
  -2   6  14       32.77       35.08      2.03 o
  -1   6  14        0.54        0.02      1.21 o
   0   6  14        4.44        8.78      1.50 o
   1   6  14       11.84       20.85      1.91 o
   2   6  14        1.99        2.83      1.76 o
   3   6  14       41.25       54.49      3.15 o
   4   6  14        0.84       -0.66      1.80 o
 -10   7  14        7.63        9.46      2.63 o
  -9   7  14       27.03       31.40      2.50 o
  -8   7  14       12.54       17.54      2.07 o
  -7   7  14       57.45       55.79      3.69 o
  -6   7  14        0.12       -1.39      1.39 o
  -5   7  14       36.92       35.76      2.39 o
  -4   7  14        1.55        0.91      1.70 o
  -3   7  14        5.89        6.57      1.40 o
  -2   7  14       24.26       24.73      1.92 o
  -1   7  14      152.34      161.25      3.92 o
   0   7  14       56.30       65.54      2.76 o
   1   7  14        0.94        0.59      1.29 o
   2   7  14        3.32        3.24      1.90 o
   3   7  14        0.42       -0.90      1.79 o
   4   7  14        2.06        3.06      2.40 o
 -10   8  14        1.17       -3.57      3.57 o
  -9   8  14       15.42       18.50      2.31 o
  -8   8  14        3.87        5.12      1.82 o
  -7   8  14       18.39       21.67      2.30 o
  -6   8  14       17.38       19.85      2.25 o
  -5   8  14        0.03       -0.48      1.56 o
  -4   8  14        2.92        2.58      1.56 o
  -3   8  14        8.30       10.48      1.82 o
  -2   8  14       13.72       14.00      1.80 o
  -1   8  14       62.37       70.40      2.77 o
   0   8  14       27.07       22.89      2.00 o
   1   8  14       10.69       15.43      1.78 o
   2   8  14        0.42        0.56      1.90 o
   3   8  14        0.09        3.21      2.40 o
  -8   9  14        0.00       -1.68      1.68 o
  -7   9  14       46.07       46.90      3.07 o
  -6   9  14        1.15       -1.06      1.53 o
  -5   9  14        0.86        0.29      1.66 o
  -4   9  14       10.24       16.79      3.04 o
  -3   9  14        4.03        8.80      1.98 o
  -2   9  14      207.65      236.16      5.65 o
  -1   9  14        6.44       13.95      3.00 o
   0   9  14        0.91       -1.14      1.39 o
   1   9  14        4.10        3.68      1.77 o
  -6  10  14       25.01       29.65      2.84 o
  -5  10  14       15.48       20.35      2.88 o
  -4  10  14        4.57        5.92      2.11 o
  -3  10  14        1.52        1.10      1.88 o
  -2  10  14       24.76       26.67      2.59 o
  -1  10  14       45.63       56.41      3.20 o
 -11   0  15        7.87       11.36      2.24 o
  -9   0  15       24.01       26.15      2.71 o
  -7   0  15       25.35       29.91      2.70 o
  -5   0  15       46.61       50.52      2.99 o
  -3   0  15      148.41      147.70      5.37 o
  -1   0  15       11.18        7.38      2.17 o
   1   0  15        4.33        7.34      2.10 o
   3   0  15        0.36        0.10      1.86 o
   5   0  15       75.50       83.05      7.14 o
 -12   1  15        0.01        1.24      1.94 o
 -11   1  15       29.60       29.40      2.04 o
 -10   1  15       18.00       16.12      1.68 o
  -9   1  15      255.33      280.55      5.32 o
  -8   1  15      118.83      128.78      3.32 o
  -7   1  15       31.64       36.30      1.93 o
  -6   1  15       73.11       69.36      2.45 o
  -5   1  15        1.74        1.19      1.12 o
  -4   1  15       21.22       20.00      1.59 o
  -3   1  15        0.02        0.01      1.09 o
  -2   1  15       12.06       12.16      2.22 o
  -1   1  15        2.37        2.02      1.36 o
   0   1  15        1.16       -0.07      1.18 o
   1   1  15        1.45        1.81      1.32 o
   2   1  15       18.83       21.51      1.92 o
   3   1  15       14.80       18.58      2.95 o
   4   1  15       22.95       26.24      3.30 o
   5   1  15       10.63       14.86      3.09 o
 -12   2  15        1.24        2.78      2.26 o
 -11   2  15       12.67       10.35      1.87 o
 -10   2  15        2.51        2.29      1.45 o
  -9   2  15       10.42       10.41      1.59 o
  -8   2  15       14.32       22.01      1.91 o
  -7   2  15       87.87       87.77      2.78 o
  -6   2  15       77.20       82.93      3.22 o
  -5   2  15        0.03        0.71      1.67 o
  -4   2  15       60.59       63.12      2.86 o
  -3   2  15        0.68       -0.69      1.12 o
  -2   2  15       82.05       73.56      2.66 o
  -1   2  15       42.65       43.75      2.15 o
   0   2  15        2.09        2.24      1.28 o
   1   2  15        4.46        3.87      1.39 o
   2   2  15        7.90       10.24      1.67 o
   3   2  15       73.92       86.19      4.35 o
   4   2  15       37.04       33.80      3.00 o
   5   2  15        7.66       17.14      4.22 o
 -12   3  15        0.63        1.96      2.13 o
 -11   3  15        4.49        5.20      1.77 o
 -10   3  15       64.25       74.03      5.06 o
  -9   3  15        1.51        2.61      1.52 o
  -8   3  15       13.30       12.33      1.68 o
  -7   3  15        1.48       -0.14      1.17 o
  -6   3  15        0.22       -0.31      1.12 o
  -5   3  15       57.15       57.90      2.26 o
  -4   3  15        0.11       -0.14      1.07 o
  -3   3  15        0.97       -0.05      1.13 o
  -2   3  15        0.32       -0.96      1.12 o
  -1   3  15        6.22        4.48      1.34 o
   0   3  15        0.29        0.70      1.34 o
   1   3  15        9.06        6.42      1.51 o
   2   3  15        1.29        1.95      1.43 o
   3   3  15       10.28       15.74      2.20 o
   4   3  15        0.00       -1.65      1.65 o
   5   3  15       18.21       21.06      3.32 o
 -12   4  15        2.74        4.54      4.54 o
 -11   4  15        4.79        6.81      2.24 o
 -10   4  15       99.78      101.93      7.84 o
  -9   4  15       17.96       17.38      2.07 o
  -8   4  15       16.01       20.78      1.91 o
  -7   4  15       11.13       14.85      1.74 o
  -6   4  15        4.25        3.06      1.20 o
  -5   4  15        6.41       10.55      1.56 o
  -4   4  15       33.23       35.39      2.05 o
  -3   4  15        3.28        2.25      1.29 o
  -2   4  15        1.57        0.26      1.19 o
  -1   4  15        1.05        0.89      1.16 o
   0   4  15       29.25       31.24      1.99 o
   1   4  15        7.02        5.40      1.56 o
   2   4  15       12.06       12.13      1.75 o
   3   4  15        0.00        2.78      2.26 o
   4   4  15        0.44       -1.66      1.66 o
 -11   5  15       47.45       54.90      3.94 o
 -10   5  15       17.35       17.10      3.63 o
  -9   5  15       37.82       40.14      2.65 o
  -8   5  15       68.86       69.52      3.20 o
  -7   5  15        4.99        3.75      1.55 o
  -6   5  15       39.84       30.59      2.01 o
  -5   5  15        0.41       -0.95      1.46 o
  -4   5  15        0.51        0.20      1.25 o
  -3   5  15       21.43       29.17      1.99 o
  -2   5  15        1.28        0.45      1.24 o
  -1   5  15        0.00       -1.18      1.18 o
   0   5  15       26.33       28.23      2.00 o
   1   5  15        4.87        5.27      1.48 o
   2   5  15       12.66       15.22      2.29 o
   3   5  15        6.10        7.87      3.54 o
   4   5  15        2.53        2.67      1.90 o
 -10   6  15       11.65       16.67      2.29 o
  -9   6  15        2.09       -0.92      1.55 o
  -8   6  15        0.03       -1.43      1.43 o
  -7   6  15        2.43        2.94      1.56 o
  -6   6  15        5.78        2.26      1.73 o
  -5   6  15        3.22        4.24      1.72 o
  -4   6  15        0.02        0.15      1.20 o
  -3   6  15       20.19       17.13      1.74 o
  -2   6  15        9.51       10.52      1.61 o
  -1   6  15        3.48        3.62      1.47 o
   0   6  15        1.12        0.64      1.28 o
   1   6  15        0.33        0.83      1.46 o
   2   6  15       11.84       17.54      2.42 o
   3   6  15        2.73        3.61      2.92 o
  -9   7  15       30.09       38.36      2.77 o
  -8   7  15        7.22        7.84      1.87 o
  -7   7  15        0.06        0.62      1.52 o
  -6   7  15        6.99        3.75      1.65 o
  -5   7  15        9.78       10.29      2.06 o
  -4   7  15        9.13       14.03      1.92 o
  -3   7  15        1.21        1.33      1.38 o
  -2   7  15      109.04      117.96      5.73 o
  -1   7  15        6.92       13.90      2.29 o
   0   7  15        4.30        2.32      1.44 o
   1   7  15       18.43       19.22      2.05 o
   2   7  15        2.40        3.14      1.99 o
  -8   8  15        1.99        3.04      1.81 o
  -7   8  15        1.76       -0.28      1.75 o
  -6   8  15        4.51        5.76      1.86 o
  -5   8  15        2.49        6.38      1.79 o
  -4   8  15        6.53        6.48      1.89 o
  -3   8  15        0.53        2.22      1.75 o
  -2   8  15        0.68        3.39      1.56 o
  -1   8  15        1.64        3.82      1.54 o
   0   8  15       13.30        8.83      1.79 o
   1   8  15       13.63       18.74      2.51 o
  -6   9  15        0.01       -0.37      1.72 o
  -5   9  15        9.06       14.27      2.32 o
  -4   9  15       26.83       35.29      2.75 o
  -3   9  15        0.88        2.05      1.75 o
  -2   9  15        5.08        2.70      1.87 o
  -1   9  15       72.83       88.71      3.98 o
 -12   0  16        6.21        7.20      2.54 o
 -10   0  16        2.27        2.72      1.97 o
  -8   0  16       56.72       56.71      3.44 o
  -6   0  16        2.81        3.61      1.89 o
  -4   0  16        3.54        3.44      1.74 o
  -2   0  16       67.91       55.83      4.43 o
   0   0  16       42.78       39.86      3.35 o
   2   0  16       14.60       14.42      3.41 o
   4   0  16       12.85       23.03      5.19 o
 -11   1  16        0.12        2.12      1.56 o
 -10   1  16        4.61        3.27      2.71 o
  -9   1  16        0.41       -0.61      1.28 o
  -8   1  16       26.71       21.22      1.81 o
  -7   1  16        9.03        8.47      1.49 o
  -6   1  16        8.65       12.04      1.54 o
  -5   1  16       15.06       17.66      1.66 o
  -4   1  16      141.03      147.60      3.44 o
  -3   1  16      152.66      149.49      3.49 o
  -2   1  16       20.09       17.23      1.70 o
  -1   1  16       25.93       23.08      2.21 o
   0   1  16       19.58       20.64      1.92 o
   1   1  16       28.79       33.67      2.90 o
   2   1  16        1.89        1.05      1.43 o
   3   1  16       50.89       66.77      3.00 o
   4   1  16        5.65        8.99      2.86 o
 -11   2  16        3.01        4.46      1.69 o
 -10   2  16       17.20       15.56      1.94 o
  -9   2  16      109.92      112.63      3.29 o
  -8   2  16       26.50       26.67      1.91 o
  -7   2  16       28.35       25.96      1.87 o
  -6   2  16       13.71       12.97      1.56 o
  -5   2  16        0.34        1.37      1.16 o
  -4   2  16       27.50       32.51      1.94 o
  -3   2  16        4.44        4.11      1.43 o
  -2   2  16       42.02       43.16      2.25 o
  -1   2  16        7.66        5.22      1.41 o
   0   2  16       19.03       24.42      2.09 o
   1   2  16       45.53       36.76      2.48 o
   2   2  16        0.07        0.26      1.39 o
   3   2  16       21.43       25.58      2.62 o
   4   2  16        0.03        0.00      3.24 o
 -11   3  16        0.11       -0.18      1.60 o
 -10   3  16        4.61        3.47      1.79 o
  -9   3  16       74.66       83.44      3.16 o
  -8   3  16       12.41       12.07      1.80 o
  -7   3  16        0.74        1.30      1.32 o
  -6   3  16        7.33        6.03      1.31 o
  -5   3  16       39.62       39.30      2.06 o
  -4   3  16       14.25       12.86      1.71 o
  -3   3  16      151.52      161.10      3.86 o
  -2   3  16       64.88       72.16      3.72 o
  -1   3  16        0.10       -0.69      1.16 o
   0   3  16        3.36        0.88      1.34 o
   1   3  16       12.62       13.59      1.87 o
   2   3  16       30.95       38.11      3.65 o
   3   3  16       18.62       22.20      2.53 o
 -11   4  16        0.09        0.17      1.66 o
 -10   4  16      141.83      167.63      5.53 o
  -9   4  16        7.58        5.50      1.86 o
  -8   4  16       20.83       16.79      2.15 o
  -7   4  16       19.48       19.68      1.89 o
  -6   4  16        0.42        1.29      1.38 o
  -5   4  16       59.94       65.88      3.60 o
  -4   4  16        0.85        0.56      1.34 o
  -3   4  16       15.67       17.22      1.71 o
  -2   4  16        1.05       -0.27      1.29 o
  -1   4  16        0.94        1.90      1.33 o
   0   4  16       54.44       70.20      3.04 o
   1   4  16        0.06       -1.36      1.36 o
   2   4  16       14.30       18.87      1.98 o
   3   4  16        9.57       15.01      2.38 o
 -10   5  16        4.99        1.19      1.85 o
  -9   5  16       32.46       37.75      2.73 o
  -8   5  16        8.91        7.35      1.82 o
  -7   5  16        9.47       14.95      1.98 o
  -6   5  16        5.75        6.94      1.70 o
  -5   5  16        1.48        1.24      1.29 o
  -4   5  16        1.83        2.66      1.38 o
  -3   5  16       14.80       20.01      1.90 o
  -2   5  16       74.69       76.99      3.48 o
  -1   5  16        0.59        1.75      1.39 o
   0   5  16        5.43        2.73      1.80 o
   1   5  16        0.34       -1.22      1.38 o
   2   5  16        0.00       -2.33      2.33 o
  -9   6  16       26.78       32.44      2.66 o
  -8   6  16        2.07        2.64      1.78 o
  -7   6  16        2.87        6.63      1.87 o
  -6   6  16        1.51        0.32      1.58 o
  -5   6  16        1.30       -1.51      1.51 o
  -4   6  16       37.75       45.54      2.45 o
  -3   6  16        0.62        1.66      1.47 o
  -2   6  16        0.77        1.37      1.45 o
  -1   6  16       22.43       21.29      2.02 o
   0   6  16        4.75        5.95      1.59 o
   1   6  16        1.13        0.79      1.57 o
  -8   7  16        4.07        2.45      1.79 o
  -7   7  16        0.20       -1.50      1.50 o
  -6   7  16       11.55       11.51      3.23 o
  -5   7  16        0.16        0.34      1.59 o
  -4   7  16       26.14       31.70      2.67 o
  -3   7  16        4.87        8.05      1.69 o
  -2   7  16       45.61       49.81      2.60 o
  -1   7  16       15.79       16.01      2.31 o
   0   7  16        9.05       10.28      1.75 o
  -6   8  16        0.33       -1.42      1.67 o
  -5   8  16        8.72        9.92      2.20 o
  -4   8  16        2.85        4.34      2.19 o
  -3   8  16       13.59       15.37      2.33 o
  -2   8  16        9.58       17.64      2.09 o
  -9   0  17        3.76        2.90      1.95 o
  -7   0  17       30.41       36.52      5.68 o
  -5   0  17        0.00       -1.54      1.54 o
  -3   0  17       17.13        9.77      2.20 o
  -1   0  17       15.70       18.94      2.81 o
   1   0  17        0.17        0.00      2.10 o
 -10   1  17        0.81        2.58      1.64 o
  -9   1  17        5.93        8.55      1.58 o
  -8   1  17       34.37       39.36      3.07 o
  -7   1  17       33.55       33.88      2.09 o
  -6   1  17       23.22       26.08      1.92 o
  -5   1  17       13.65       13.48      1.65 o
  -4   1  17       13.95       14.54      1.65 o
  -3   1  17       16.47       15.46      2.19 o
  -2   1  17        3.49        0.59      1.31 o
  -1   1  17        0.51        0.24      1.42 o
   0   1  17       12.72       16.04      2.01 o
   1   1  17        1.10        1.66      1.43 o
   2   1  17        2.48        4.25      1.56 o
 -10   2  17        6.72        9.00      1.82 o
  -9   2  17        4.10        2.52      1.68 o
  -8   2  17        0.17       -1.28      1.28 o
  -7   2  17       21.37       22.96      1.89 o
  -6   2  17        0.01        0.40      1.28 o
  -5   2  17      173.48      172.01      4.37 o
  -4   2  17       18.80       18.17      1.88 o
  -3   2  17        3.24        6.49      1.54 o
  -2   2  17        2.70        2.98      1.39 o
  -1   2  17        0.52        1.47      1.41 o
   0   2  17        1.57       -1.34      1.34 o
   1   2  17        0.10       -1.46      1.46 o
   2   2  17        0.33        0.81      1.53 o
 -10   3  17       26.42       27.86      3.27 o
  -9   3  17        2.37        2.51      1.91 o
  -8   3  17       26.83       27.87      2.18 o
  -7   3  17        9.23        9.91      1.72 o
  -6   3  17       21.87       21.56      1.85 o
  -5   3  17       40.11       48.90      2.51 o
  -4   3  17       11.26        6.57      1.60 o
  -3   3  17       15.70       12.32      1.74 o
  -2   3  17       17.53       17.04      1.87 o
  -1   3  17        4.54        7.00      1.57 o
   0   3  17        0.02        0.78      1.47 o
   1   3  17       22.98       33.75      2.42 o
   2   3  17        0.56        0.65      2.75 o
  -9   4  17       17.84       14.36      2.25 o
  -8   4  17       23.84       25.56      2.43 o
  -7   4  17        4.59        3.86      1.65 o
  -6   4  17        0.01       -0.66      1.46 o
  -5   4  17       19.78       23.00      2.07 o
  -4   4  17       95.10       95.19      3.89 o
  -3   4  17        6.01        9.25      1.68 o
  -2   4  17       10.57       12.72      1.75 o
  -1   4  17        4.76        8.38      1.65 o
   0   4  17        9.63       20.21      2.53 o
   1   4  17       65.05       95.89      3.63 o
  -9   5  17        0.82        5.19      4.87 o
  -8   5  17        0.06       -1.64      1.64 o
  -7   5  17        7.89        5.81      1.85 o
  -6   5  17        0.45       -0.03      1.37 o
  -5   5  17        5.65        5.85      1.61 o
  -4   5  17        1.35        4.33      1.57 o
  -3   5  17       24.62       32.84      2.31 o
  -2   5  17        7.13        7.91      1.69 o
  -1   5  17        0.00       -0.27      1.39 o
   0   5  17        0.04       -0.69      1.51 o
  -7   6  17        4.27        7.79      2.02 o
  -6   6  17        5.86        6.18      1.84 o
  -5   6  17        0.71       -0.05      2.01 o
  -4   6  17        2.50        2.87      1.54 o
  -3   6  17        9.67       15.02      1.93 o
  -2   6  17        7.18       12.40      1.92 o
  -1   6  17        0.30        0.01      1.49 o
  -5   7  17       40.64       51.76      3.13 o
  -4   7  17        1.73        4.26      1.85 o
  -3   7  17       47.27       58.88      4.83 o
  -8   0  18       45.17       43.87      3.38 o
  -6   0  18        6.59        7.58      2.24 o
  -4   0  18        5.97        5.44      2.04 o
  -2   0  18        4.31        0.41      2.43 o
   0   0  18        0.00        0.58      2.03 o
  -9   1  18        0.01       -1.44      1.44 o
  -8   1  18        3.99        2.82      1.55 o
  -7   1  18       12.64       14.32      1.78 o
  -6   1  18        5.94        9.36      1.62 o
  -5   1  18        1.04        1.29      1.32 o
  -4   1  18        5.52        4.67      1.44 o
  -3   1  18        6.71        9.28      1.71 o
  -2   1  18        2.23        1.26      1.48 o
  -1   1  18       12.47        8.07      1.84 o
   0   1  18        0.04       -0.19      1.51 o
  -9   2  18        1.67        1.66      1.65 o
  -8   2  18       14.84       16.61      1.92 o
  -7   2  18       14.37       18.38      2.18 o
  -6   2  18        2.13        3.06      1.44 o
  -5   2  18        0.00        0.47      1.36 o
  -4   2  18       20.77       22.06      2.05 o
  -3   2  18        0.42        0.07      1.42 o
  -2   2  18       12.06       15.46      1.90 o
  -1   2  18       11.91        9.45      1.90 o
   0   2  18        1.90        2.02      1.66 o
  -8   3  18        0.57        0.52      1.57 o
  -7   3  18        3.15        1.32      1.57 o
  -6   3  18       21.13       33.53      2.20 o
  -5   3  18       14.59       12.81      2.01 o
  -4   3  18        5.14        3.92      1.62 o
  -3   3  18       10.65        8.21      1.70 o
  -2   3  18        0.93        1.02      1.43 o
  -1   3  18        0.09        2.06      1.54 o
  -7   4  18        0.25        0.75      1.55 o
  -6   4  18        1.01       -0.97      1.42 o
  -5   4  18       33.88       37.06      3.85 o
  -4   4  18        0.54       -0.53      1.74 o
  -3   4  18       17.77       17.88      2.04 o
  -2   4  18        0.04        1.03      1.54 o
  -6   5  18       46.29       52.10      4.67 o
  -5   5  18        0.23        1.22      1.61 o
  -4   5  18        3.86        6.66      1.71 o
  -3   5  18        3.29        5.17      2.25 o
  -5   0  19        0.68       -1.85      1.85 o
  -3   0  19        0.00        6.49      4.22 o
  -6   1  19        9.73       10.99      1.73 o
  -5   1  19        2.64        3.30      1.55 o
  -4   1  19        2.57        0.69      1.56 o
  -3   1  19        3.19       -0.03      2.72 o
  -5   2  19       13.69       22.24      4.11 o
 
